# Supplementary material for: Multi-scalar Analysis of a Southern African Assemblage: The Middle Stone Age at Ha Makotoko, Lesotho
Source: J Paleolit Archaeol. 2025 Nov 20;8(1):37. doi: 10.1007/s41982-025-00238-x (PMC12630296; doi:10.1007/s41982-025-00238-x)
Supplement: Supplementary file 1 — 3D models of cores from Ha Makotoko and Rose Cottage Cave recorded for this study are available via https://doi.org/10.5281/zenodo.17018398. Additional supplementary data are available upon request. (CSV 270 KB) [file 41982_2025_238_MOESM1_ESM.csv]

INTERNALID	PHASE	CONTEXT	SQUAREX	SQUAREY	QUARTER	BAGNUMBER	ARTEFACTCLASS	AMOUNTSFD	TOOL	TOOLTYPE	RAWMATERIAL	HEATTREATMENT	MASS	TRANSVERSFRAGMENT	LONGVERSFRAGMENT	CORTEX	CORTEXTYPE	PLATFORMWIDTH	PLATFORMLENGTH	MAXDIMEN	CORELENGHT	COREWIDTH	CORETHICKNESS	COREREDUC	CORETYPE	REMOVSCARS	STRIKINGPLAT	MAXWIDTH	MAXTHICKNESS	TECHNOLENGHT	TECHNOWIDTH	TECHNOTHICKNESS	INITIATIONTYPE	PLATFORMLIP	BULB	TERMINATION	EDGEDAMAGE	FLAKEFORM	RETOUCHANGLE	RETOUCHPOSITION	NOTE
HM10-0743-000-1	10	0	55	46	B	743	SFD	4			CCS		0.8
HM10-1507-078-1	10	78	55	47	D	1507	SFD	8			CCS		2.8
HM10-1507-078-2	10	78	55	47	D	1507	SFD	1			Hornfels		0.1
HM10-2102-078-1	10	78	56	48	D	2102	SFD	10			CCS		1.1
HM10-2163-078-1	10	78	55	48	B	2163	SFD	5			CCS		1.2
HM10-2163-078-2	10	78	55	48	B	2163	SFD	1			Hornfels		0.1
HM10-51366	10	0	55	46	B	743	Flake		False		Hornfels	False	6.4	Proximal	None	0%		18.78	6.75	37.24								27.4	6.69				Hertzian	False	False		False
HM10-51367	10	0	55	46	B	743	Flake		False		CCS	False	4.2	Distal	None	0%				28.53								27.65	7.64							Feather	False
HM10-51368	10	0	55	46	B	743	Flake		False		CCS	False	15.9	Complete	None	0%		30.59	12.62	42.85								33.48	13.86	34.21	30.6	12.68	Hertzian	False	True	Indeterminate	False	Flake
HM10-51370	10	0	55	46	B	743	Flake		False		Hornfels	False	8.7	Complete	None	0%		26.16	15.82	36.93								26.55	15.28	25.2	24.65	13.13	Hertzian	False	True	Feather	False	Flake
HM10-51371	10	0	55	46	B	743	Flake		False		Quartzite	False	12.1	Complete	None	0%		11.09	3.52	50.62								17.95	18.37	48.33	17.22	8.66	Hertzian	False	True	Overshot	False	Elongated Flake
HM10-51372	10	78	55	48	B	2399	Flake		False		CCS	False	9.1	Distal	None	0%				40.11								31.68	12							Feather	False
HM10-51373	10	78	55	48	B	2399	Flake		False		Hornfels	False	19.2	Distal	None	0%				44.66								40.67	16.41							Feather	False
HM10-51374	10	78	55	48	B	2399	Flake		False		CCS	False	0.4	Distal	None	0%				21.56								21.41	1.67							Feather	False
HM10-51375	10	78	55	48	B	2399	Flake		False		CCS	False	1.8	Proximal	None	0%		7.37	4.33	34.73								16.33	3.34				Hertzian	False	True		False
HM10-51376	10	78	55	48	B	2399	Chunk				CCS	False	10.9			1-33%	Natural
HM10-51377	10	78	55	47	D	1507	Flake		False		CCS	False	10	Medial	None	0%				37.09								29.61	11.27								True
HM10-0317-052-1	9	52	57	47	B	317	SFD	6			CCS		0.8
HM10-0321-052-1	9	52	57	47	A	321	SFD	8			CCS		0.5
HM10-0325-052-1	9	52	57	47	C	325	SFD	6			CCS		0.4
HM10-0325-052-2	9	52	57	47	C	325	SFD	2			Quartzite		0.1
HM10-0328-052-1	9	52	57	47	D	328	SFD	24			CCS		3.6
HM10-0328-052-2	9	52	57	47	D	328	SFD	1			Quartzite		0.1
HM10-0328-054-1	9	54	57	47	D	328	SFD	1			CCS		0.1
HM10-0542-052-1	9	52	57	47	A	542	SFD	17			CCS		3.8
HM10-0542-052-2	9	52	57	47	A	542	SFD	1			Quartzite		0.1
HM10-0545-052-1	9	52	57	47	B	545	SFD	21			CCS		6.1
HM10-0545-052-2	9	52	57	47	B	545	SFD	1			Hornfels		1
HM10-0545-052-3	9	52	57	47	B	545	SFD	2			Quartzite		0.4
HM10-0545-052-4	9	52	57	47	B	545	SFD	1			Quartz		0.3
HM10-0545-052-5	9	52	57	47	B	545	SFD	3			Bone		0.1
HM10-0549-052-1	9	52	57	47	C	549	SFD	6			CCS		1.6
HM10-0549-052-2	9	52	57	47	C	549	SFD	7			Hornfels		1
HM10-0549-052-3	9	52	57	47	C	549	SFD	3			Quartzite		0.5
HM10-0549-052-4	9	52	57	47	C	549	SFD	1			Quartz		0.1
HM10-0549-052-5	9	52	57	47	C	549	SFD	3			Bone		0.1
HM10-0552-052-1	9	52	57	47	D	552	SFD	23			Hornfels		2.4
HM10-0573-078-1	10	78	57	47	A	573	SFD	15			CCS		2.9
HM10-0576-078-1	10	78	57	47	B	576	SFD	63			CCS		10
HM10-0576-078-2	10	78	57	47	B	576	SFD	3			Quartzite		0.9
HM10-0579-078-1	10	78	57	47	C	579	SFD	31			CCS		5.8
HM10-0579-078-2	10	78	57	47	C	579	SFD	5			Hornfels		1
HM10-0582-078-1	10	78	57	47	D	582	SFD	47			CCS		7.8
HM10-0582-078-2	10	78	57	47	D	582	SFD	2			Hornfels		0.7
HM10-0582-078-3	10	78	57	47	D	582	SFD	2			Quartzite		0.1
HM10-0678-078-1	10	78	57	47	C	678	SFD	25			CCS		2.4
HM10-0678-078-2	10	78	57	47	C	678	SFD	1			Quartzite		0.1
HM10-0678-078-3	10	78	57	47	C	678	SFD	1			Hornfels		1
HM10-0681-088-1	10	88	57	49	D	681	SFD	9			CCS		1
HM10-0681-088-2	10	88	57	47	D	681	SFD	1			Quartzite		0.5
HM10-0681-088-3	10	88	57	47	D	681	SFD	1			Hornfels		0.3
HM10-0837-052-1	9	52	54	46	A	837	SFD	1			Quartzite		1
HM10-0837-052-2	9	52	54	46	A	837	SFD	12			CCS		0.6
HM10-0901-052-1	9	52	55	46	A	901	SFD	18			CCS		1.4
HM10-0901-052-2	9	52	55	46	A	901	SFD	2			Quartzite		0.4
HM10-0904-090-1	10	90	57	47	D	904	SFD	28			CCS		4.6
HM10-0904-090-2	10	90	57	47	D	904	SFD	4			Quartzite		4.5
HM10-0904-090-3	10	90	57	47	D	904	SFD	3			Hornfels		0.1
HM10-0910-052-1	9	52	55	47	C	910	SFD	9			CCS		1.8
HM10-0934-052-1	9	52	55	46	B	934	SFD	4			CCS		0.4
HM10-0934-052-2	9	52	55	46	B	934	SFD	1			Hornfels		0.3
HM10-0940-128-1	10	128	54	46	A	940	SFD	6			CCS		1.2
HM10-0944-052-1	9	52	57	47	C	944	SFD	9			CCS		3.1
HM10-0944-052-2	9	52	57	47	C	944	SFD	3			Quartzite		0.5
HM10-0944-052-3	9	52	57	47	C	944	SFD	3			Hornfels		1.4
HM10-0944-052-4	9	52	57	47	C	944	SFD	1			Bone		0.7
HM10-0947-083-1	9	83	57	48	C	947	SFD	4			CCS		0.1
HM10-0947-083-2	9	83	57	48	C	947	SFD	1			Quartzite		0.5
HM10-0957-128-1	10	128	54	47	D	957	SFD	7			CCS		1.6
HM10-0957-128-2	10	128	54	47	D	957	SFD	2			Hornfels		0.3
HM10-0960-083-1	9	83	57	48	B	960	SFD	1			CCS		0.3
HM10-1023-128-1	10	128	55	46	D	1023	SFD	8			CCS		1
HM10-1023-128-2	10	128	55	46	D	1023	SFD	1			Hornfels		0.1
HM10-1026-128-1	10	128	54	46	D	1026	SFD	1			CCS		0.1
HM10-1026-128-2	10	128	54	46	D	1026	SFD	1			Hornfels		0.3
HM10-1029-128-1	10	128	54	46	B	1029	SFD	15			CCS		3.6
HM10-1029-128-2	10	128	54	46	B	1029	SFD	2			Hornfels		1.1
HM10-1045-052-1	9	52	56	46	C	1045	SFD	6			CCS		1.4
HM10-1045-052-2	9	52	56	46	C	1045	SFD	1			Hornfels		0.9
HM10-1216-078-1	10	78	56	46	C	1216	SFD	1			CCS		0.5
HM10-1216-078-2	10	78	56	46	C	1216	SFD	2			Hornfels		0.1
HM10-1220-078-1	10	78	56	47	B	1220	SFD	39			CCS		7.7
HM10-1220-078-2	10	78	56	47	B	1220	SFD	2			Hornfels		0.8
HM10-1226-078-1	10	78	56	46	A	1226	SFD	4			CCS		0.3
HM10-1228-078-1	10	78	56	46	A	1228	SFD	9			CCS		2.1
HM10-1228-078-2	10	78	56	46	A	1228	SFD	1			Hornfels		1.6
HM10-1280-078-1	10	78	56	47	C	1280	SFD	14			CCS		5.1
HM10-1280-078-2	10	78	56	47	C	1280	SFD	1			Hornfels		0.1
HM10-1280-078-3	10	78	56	47	C	1280	SFD	1			Quartzite		0.1
HM10-1315-090-1	10	90	56	47	B	1315	SFD	21			CCS		4.8
HM10-1315-090-2	10	90	56	47	B	1315	SFD	1			Hornfels		0.3
HM10-1315-090-3	10	90	56	47	B	1315	SFD	2			Quartzite		0.3
HM10-1356-078-1	10	78	57	46	A	1356	SFD	6			CCS		1.2
HM10-1356-078-2	10	78	57	46	A	1356	SFD	1			Quartzite		0.8
HM10-1359-078-1	10	78	57	46	B	1359	SFD	6			CCS		0.5
HM10-1359-078-2	10	78	57	46	B	1359	SFD	1			Quartzite		0.4
HM10-1368-078-1	10	78	57	46	C	1368	SFD	1			CCS		0.1
HM10-1378-078-1	10	78	57	46	B	1378	SFD	20			CCS		5.5
HM10-1383-078-1	10	78	57	46	A	1383	SFD	8			CCS		2.5
HM10-1383-078-2	10	78	57	46	A	1383	SFD	3			Quartzite		1.1
HM10-1383-078-3	10	78	57	46	A	1383	SFD	2			Hornfels		0.1
HM10-1387-052-1	9	52	56	46	A	1387	SFD	5			CCS		0.4
HM10-1387-052-2	9	52	56	46	A	1387	SFD	2			Hornfels		0.8
HM10-1402-052-1	9	52	54	48	D	1402	SFD	22			CCS		5
HM10-1402-052-2	9	52	54	48	D	1402	SFD	2			Quartzite		0.1
HM10-1416-078-1	10	78	57	46	C	1416	SFD	3			CCS		1.1
HM10-1416-078-2	10	78	57	46	C	1416	SFD	1			Quartzite		0.1
HM10-1419-078-1	10	78	57	46	D	1419	SFD	2			CCS		0.1
HM10-1436-078-1	10	78	57	46	B	1436	SFD	26			CCS		3.8
HM10-1436-078-2	10	78	57	46	B	1436	SFD	4			Quartzite		0.9
HM10-1436-078-3	10	78	57	46	B	1436	SFD	2			Hornfels		0.7
HM10-1439-052-1	9	52	56	47	D	1439	SFD	26			CCS		3.6
HM10-1439-052-2	9	52	56	47	D	1439	SFD	3			Hornfels		0.5
HM10-1439-052-3	9	52	56	47	D	1439	SFD	1			Quartz		0.2
HM10-1440-128-1	10	128	55	46	A	1440	SFD	24			CCS		7.3
HM10-1440-128-2	10	128	55	46	A	1440	SFD	2			Hornfels		0.3
HM10-1450-052-1	9	52	56	46	D	1450	SFD	2			Hornfels		0.6
HM10-1450-052-2	9	52	56	46	D	1450	SFD	6			CCS		0.5
HM10-1453-128-1	10	128	55	46	B	1453	SFD	9			CCS		0.3
HM10-1453-128-2	10	128	55	46	B	1453	SFD	1			Quartzite		0.3
HM10-1456-128-1	10	128	55	46	D	1456	SFD	10			CCS		1.7
HM10-1456-128-2	10	128	55	46	D	1456	SFD	3			Hornfels		1.1
HM10-1466-078-1	10	78	55	47	B	1466	SFD	4			CCS		1.1
HM10-1468-090-1	10	90	57	47	B	1468	SFD	82			CCS		35.7
HM10-1468-090-2	10	90	57	47	B	1468	SFD	8			Hornfels		2.6
HM10-1468-090-3	10	90	57	47	B	1468	SFD	3			Quartzite		0.4
HM10-1473-090-1	10	90	57	47	A	1473	SFD	83			CCS		14.9
HM10-1473-090-2	10	90	57	47	A	1473	SFD	10			Quartzite		1.4
HM10-1476-078-1	10	78	55	47	D	1476	SFD	19			CCS		4.5
HM10-1476-078-2	10	78	55	47	D	1476	SFD	3			Hornfels		0.8
HM10-1479-078-1	10	78	55	47	B	1479	SFD	7			CCS		2.6
HM10-1479-078-2	10	78	55	47	B	1479	SFD	2			Hornfels		0.5
HM10-1482-052-1	9	52	56	47	C	1482	SFD	22			CCS		5.2
HM10-1482-052-2	9	52	56	47	C	1482	SFD	2			Bone		0.1
HM10-1487-078-1	10	78	55	47	D	1487	SFD	9			CCS		2.1
HM10-1487-078-2	10	78	55	47	D	1487	SFD	3			Quartzite		0.6
HM10-1487-078-3	10	78	55	47	D	1487	SFD	1			Hornfels		0.3
HM10-1490-090-1	10	90	56	47	C	1490	SFD	18			CCS		3.9
HM10-1493-078-1	10	78	56	47	B	1493	SFD	33			CCS		7.3
HM10-1493-078-2	10	78	56	47	B	1493	SFD	1			Hornfels		0.1
HM10-1496-078-1	10	78	55	47	D	1496	SFD	5			CCS		2.6
HM10-1498-090-1	10	90	57	47	D	1498	SFD	67			CCS		9.7
HM10-1498-090-2	10	90	57	47	D	1498	SFD	3			Hornfels		1.5
HM10-1498-090-3	10	90	57	47	D	1498	SFD	2			Quartzite		0.1
HM10-1501-078-1	10	78	55	47	B	1501	SFD	28			CCS		7.6
HM10-1501-078-2	10	78	55	47	B	1501	SFD	2			Quartzite		0.8
HM10-1501-078-3	10	78	55	47	B	1501	SFD	3			Hornfels		2.5
HM10-1504-078-1	10	78	55	47	B	1504	SFD	11			CCS		3.1
HM10-1504-078-2	10	78	55	47	B	1504	SFD	1			Quartzite		0.4
HM10-1510-078-1	10	78	55	47	B	1510	SFD	6			CCS		2.1
HM10-1510-078-2	10	78	55	47	B	1510	SFD	1			Quartzite		0.4
HM10-1513-078-1	10	78	56	46	A	1513	SFD	15			CCS		1.4
HM10-1513-078-2	10	78	56	46	A	1513	SFD	1			Quartzite		0.4
HM10-1524-078-1	10	78	57	46	B	1524	SFD	28			CCS		4.1
HM10-1524-078-2	10	78	57	46	B	1524	SFD	4			Hornfels		1.2
HM10-1524-078-3	10	78	57	46	B	1524	SFD	2			Quartzite		0.1
HM10-1528-078-1	10	78	56	46	C	1528	SFD	4			CCS		2.8
HM10-1531-078-1	10	78	55	47	B	1531	SFD	39			CCS		7.1
HM10-1531-078-2	10	78	55	47	B	1531	SFD	2			Hornfels		0.1
HM10-1531-078-3	10	78	55	47	B	1531	SFD	1			Quartzite		0.4
HM10-1541-078-1	10	78	55	47	D	1541	SFD	41			CCS		9
HM10-1541-078-2	10	78	55	47	D	1541	SFD	4			Hornfels		0.2
HM10-1544-090-1	10	90	56	47	A	1544	SFD	16			CCS		3.9
HM10-1544-090-2	10	90	56	47	A	1544	SFD	3			Hornfels		2.1
HM10-1547-090-1	10	90	57	47	B	1547	SFD	44			CCS		10.2
HM10-1564-052-1	9	52	55	46	A	1564	SFD	6			Hornfels		0.9
HM10-1564-052-2	9	52	55	46	A	1564	SFD	7			Quartzite		3.1
HM10-1564-052-3	9	52	55	46	A	1564	SFD	3			Quartz		0.1
HM10-1564-052-4	9	52	55	46	A	1564	SFD	22			CCS		4.7
HM10-1564-052-5	9	52	55	46	A	1564	SFD	1			Bone		1.8																												29 x 13.87 x 4.37 mm
HM10-1567-078-1	10	78	56	46	C	1567	SFD	13			CCS		2.9
HM10-1567-078-2	10	78	56	46	C	1567	SFD	3			Hornfels		1.1
HM10-1567-078-3	10	78	56	46	C	1567	SFD	1			Quartzite		0.1
HM10-1567-078-4	10	78	56	46	C	1567	SFD	1			Bone		0.1
HM10-1579-052-1	9	52	57	46	A	1579	SFD	1			Quartz		0.1
HM10-1579-052-2	9	52	57	46	A	1579	SFD	2			Other		0.5																												Tufa?
HM10-1579-052-3	9	52	57	46	A	1579	SFD	7			Bone		0.5
HM10-1579-052-4	9	52	57	46	A	1579	SFD	10			CCS		2.6
HM10-1579-052-5	9	52	57	46	A	1579	SFD	9			Quartzite		1.4
HM10-1591-172-1	9	172	57	48	D	1591	SFD	1			Quartzite		0.1
HM10-1591-172-2	9	172	57	48	D	1591	SFD	19			CCS		2
HM10-1602-090-1	10	90	57	47	A	1602	SFD	53			CCS		9.3
HM10-1602-090-2	10	90	57	47	A	1602	SFD	5			Hornfels		2.5
HM10-1605-078-1	10	78	57	47	B	1605	SFD	50			CCS		16.8
HM10-1605-078-2	10	78	57	47	B	1605	SFD	1			Quartz		0.4
HM10-1605-078-3	10	78	57	47	B	1605	SFD	1			Quartzite		0.3
HM10-1605-078-4	10	78	57	47	B	1605	SFD	1			Hornfels		0.1
HM10-1609-078-1	10	78	56	46	A	1609	SFD	6			CCS		0.5
HM10-1609-078-2	10	78	56	46	A	1609	SFD	2			Hornfels		0.4
HM10-1616-078-1	10	78	54	47	D	1616	SFD	1			Hornfels		1
HM10-1616-078-2	10	78	54	47	D	1616	SFD	1			CCS		0.3
HM10-1619-078-1	10	78	56	46	B	1619	SFD	1			Quartzite		0.7
HM10-1619-078-2	10	78	56	46	B	1619	SFD	1			CCS		0.1
HM10-1626-128-1	10	128	54	47	C	1626	SFD	17			CCS		4.2
HM10-1626-128-2	10	128	54	47	C	1626	SFD	1			Quartzite		0.5
HM10-1629-078-1	10	78	56	46	D	1629	SFD	1			CCS		0.1
HM10-1637-052-1	9	52	54	48	C	1637	SFD	14			CCS		2.3
HM10-1637-052-2	9	52	54	48	C	1637	SFD	1			Quartzite		1
HM10-1637-052-3	9	52	54	48	C	1637	SFD	2			Hornfels		1.2
HM10-1641-052-1	9	52	55	46	D	1641	SFD	18			CCS		1.7
HM10-1641-052-2	9	52	55	46	D	1641	SFD	2			Bone		0.1
HM10-1644-052-1	9	52	54	46	C	1644	SFD	28			CCS		5.2
HM10-1644-052-2	9	52	54	46	C	1644	SFD	3			Hornfels		0.3
HM10-1647-052-1	9	52	55	46	D	1647	SFD	1			Quartz		0.4
HM10-1647-052-2	9	52	55	46	D	1647	SFD	32			CCS		3.4
HM10-1647-052-3	9	52	55	46	D	1647	SFD	7			Quartzite		2.5
HM10-1647-052-4	9	52	55	46	D	1647	SFD	5			Bone		0.1																												burnt
HM10-1650-052-1	9	52	56	47	B	1650	SFD	4			Quartzite		1.7
HM10-1650-052-2	9	52	56	47	B	1650	SFD	10			Hornfels		1.7
HM10-1650-052-3	9	52	56	47	B	1650	SFD	46			CCS		4.1
HM10-1654-052-1	9	52	55	46	C	1654	SFD	25			CCS		3.8
HM10-1654-052-2	9	52	55	46	C	1654	SFD	4			Quartzite		2.2
HM10-1654-052-3	9	52	55	46	C	1654	SFD	4			Hornfels		0.8
HM10-1658-052-1	9	52	56	47	B	1658	SFD	43			CCS		6.9
HM10-1658-052-2	9	52	56	47	B	1658	SFD	4			Hornfels		2.5
HM10-1666-078-1	10	78	57	47	A	1666	SFD	43			CCS		7.1
HM10-1666-078-2	10	78	57	47	A	1666	SFD	2			Quartzite		1.3
HM10-1666-078-3	10	78	57	47	A	1666	SFD	2			Hornfels		0.1
HM10-1676-128-1	10	128	54	46	A	1676	SFD	16			CCS		1.5
HM10-1676-128-2	10	128	54	46	A	1676	SFD	1			Hornfels		1.5
HM10-1676-128-3	10	128	54	46	A	1676	SFD	1			Quartzite		0.1
HM10-1680-078-1	10	78	55	47	C	1680	SFD	8			CCS		0.4
HM10-1683-052-1	9	52	55	47	C	1683	SFD	3			CCS		1.1
HM10-1683-052-2	9	52	55	47	C	1683	SFD	1			Quartzite		0.5
HM10-1686-128-1	10	128	54	46	D	1686	SFD	41			CCS		7.7
HM10-1686-128-2	10	128	54	46	D	1686	SFD	12			Hornfels		3.2
HM10-1686-128-3	10	128	54	46	D	1686	SFD	2			Quartzite		0.1
HM10-1697-052-1	9	52	57	46	B	1697	SFD	16			CCS		2
HM10-1697-052-2	9	52	57	46	B	1697	SFD	1			Hornfels		0.3
HM10-1697-052-3	9	52	57	46	B	1697	SFD	2			Quartz		0.1
HM10-1697-052-4	9	52	57	46	B	1697	SFD	2			Quartzite		0.1
HM10-1700-052-1	9	52	57	47	D	1700	SFD	4			Quartz		0.6
HM10-1700-052-2	9	52	57	47	D	1700	SFD	4			Hornfels		2.5
HM10-1700-052-3	9	52	57	47	D	1700	SFD	1			Quartzite		1.2
HM10-1700-052-4	9	52	57	47	D	1700	SFD	1			Other		0.2																												Bedrock?
HM10-1700-052-5	9	52	57	47	D	1700	SFD	6			Bone		0.1
HM10-1700-052-6	9	52	57	47	D	1700	SFD	27			CCS		6.6
HM10-1712-128-1	10	128	54	46	C	1712	SFD	15			CCS		3
HM10-1712-128-2	10	128	54	46	C	1712	SFD	2			Hornfels		0.3
HM10-1712-128-3	10	128	54	46	C	1712	SFD	1			Quartz		0.1
HM10-1715-090-1	10	90	56	47	A	1715	SFD	18			CCS		4
HM10-1715-090-2	10	90	56	47	A	1715	SFD	3			Hornfels		1
HM10-1718-090-1	10	90	57	47	B	1718	SFD	50			CCS		10
HM10-1718-090-2	10	90	57	47	B	1718	SFD	6			Hornfels		2.7
HM10-1718-090-3	10	90	57	47	B	1718	SFD				Quartzite		0.3
HM10-1734-052-1	9	52	57	46	D	1734	SFD	7			CCS		0.5
HM10-1746-052-1	9	52	57	46	B	1746	SFD	26			CCS		2.2
HM10-1746-052-2	9	52	57	46	B	1746	SFD	5			Quartzite		1.4
HM10-1746-052-3	9	52	57	46	B	1746	SFD	4			Quartz		0.1
HM10-1746-052-4	9	52	57	46	B	1746	SFD	2			Other		0.1																												Charcoal
HM10-1749-052-1	9	52	57	46	A	1749	SFD	2			Quartzite		0.2
HM10-1749-052-2	9	52	57	46	A	1749	SFD	2			Quartz		0.5
HM10-1749-052-3	9	52	57	46	A	1749	SFD	28			CCS		2.6
HM10-1749-052-4	9	52	57	46	A	1749	SFD	11			Bone		0.1
HM10-1753-052-1	9	52	57	46	A	1753	SFD	18			CCS		2.8
HM10-1753-052-2	9	52	57	46	A	1753	SFD	1			Quartzite		0.1
HM10-1753-052-3	9	52	57	46	A	1753	SFD	2			Hornfels		0.1
HM10-1753-052-4	9	52	57	46	A	1753	SFD	1			Quartz		0.1
HM10-1757-052-1	9	52	56	46	C	1757	SFD	10			CCS		1.5
HM10-1757-052-2	9	52	56	46	C	1757	SFD	1			Hornfels		0.1
HM10-1760-052-1	9	52	56	46	A	1760	SFD	22			CCS		4
HM10-1760-052-2	9	52	56	46	A	1760	SFD	2			Quartzite		0.3
HM10-1760-052-3	9	52	56	46	A	1760	SFD	2			Bone		0.5
HM10-1769-052-1	9	52	55	47	A	1769	SFD	7			CCS		0.4
HM10-1769-052-2	9	52	55	47	A	1769	SFD	2			Quartzite		0.3
HM10-1769-052-3	9	52	55	47	A	1769	SFD	1			Hornfels		0.8
HM10-1772-090-1	10	90	56	47	A	1772	SFD	18			CCS		4.2
HM10-1772-090-2	10	90	56	47	A	1772	SFD	1			Quartzite		0.5
HM10-1773-090-1	10	90	56	47	A	1773	SFD	1			Quartzite		0.1
HM10-1775-090-1	10	90	56	47	B	1775	SFD	6			CCS		1.2
HM10-1775-090-2	10	90	56	47	B	1775	SFD	1			Hornfels		0.1
HM10-1778-052-1	9	52	54	46	B	1778	SFD	26			CCS		3.4
HM10-1778-052-2	9	52	54	46	B	1778	SFD	2			Quartzite		0.9
HM10-1778-052-3	9	52	54	46	B	1778	SFD	3			Hornfels		0.4
HM10-1797-090-1	10	90	56	47	C	1797	SFD	4			CCS		1
HM10-1803-128-1	10	128	55	46	D	1803	SFD	9			CCS		1.1
HM10-1803-128-2	10	128	55	46	D	1803	SFD	10			Hornfels		3.7
HM10-1803-128-3	10	128	55	46	D	1803	SFD	1			Quartzite		0.1
HM10-1809-078-1	10	78	56	47	A	1809	SFD	55			CCS		5.2
HM10-1809-078-2	10	78	56	47	A	1809	SFD	3			Quartzite		1.6
HM10-1809-078-3	10	78	56	47	A	1809	SFD	3			Hornfels		0.3
HM10-1812-078-1	10	78	56	48	B	1812	SFD	58			CCS		8.7
HM10-1812-078-2	10	78	56	48	B	1812	SFD	4			Quartzite		0.2
HM10-1817-052-1	9	52	54	46	A	1817	SFD	9			CCS		1.1
HM10-1817-052-2	9	52	54	46	A	1817	SFD	1			Hornfels		0.1
HM10-1817-052-3	9	52	54	46	A	1817	SFD	1			Quartzite		0.1
HM10-1823-078-1	10	78	56	47	D	1823	SFD	24			CCS		1.8
HM10-1823-078-2	10	78	56	47	D	1823	SFD	5			Hornfels		1.1
HM10-1823-078-3	10	78	56	47	D	1823	SFD	4			Quartzite		0.4
HM10-1826-078-1	10	78	56	47	C	1826	SFD	7			CCS		1.7
HM10-1826-078-2	10	78	56	47	C	1826	SFD	1			Quartzite		0.1
HM10-1831-128-1	10	128	55	46	B	1831	SFD	16			CCS		0.8
HM10-1831-128-2	10	128	55	46	B	1831	SFD	2			Hornfels		0.9
HM10-1841-052-1	9	52	56	47	D	1841	SFD	34			CCS		8.6
HM10-1841-052-2	9	52	56	47	D	1841	SFD	5			Quartzite		0.8
HM10-1841-052-3	9	52	56	47	D	1841	SFD	16			Hornfels		4.3
HM10-1844-128-1	10	128	54	46	B	1844	SFD	27			CCS		7.4
HM10-1844-128-2	10	128	54	46	B	1844	SFD	4			Hornfels		2.2
HM10-1844-128-3	10	128	54	46	B	1844	SFD	2			Quartzite		0.7
HM10-1847-190-1	9	190	55	48	D	1847	SFD	32			CCS		5.7
HM10-1847-190-2	9	190	55	48	D	1847	SFD	1			Quartz		0.8
HM10-1847-190-3	9	190	55	48	D	1847	SFD	2			Quartzite		0.3
HM10-1847-190-4	9	190	55	48	D	1847	SFD	7			Hornfels		1.1
HM10-1850-192-1	9	192	57	48	B	1850	SFD	34			CCS		9
HM10-1850-192-2	9	192	57	48	B	1850	SFD	5			Quartzite		0.5
HM10-1850-192-3	9	192	57	48	B	1850	SFD	5			Hornfels		0.3
HM10-1850-192-4	9	192	57	48	B	1850	SFD	1			Quartz		0.1
HM10-1857-078-1	10	78	56	48	A	1857	SFD	6			CCS		1.3
HM10-1860-078-1	10	78	57	48	D	1860	SFD	30			CCS		6.9
HM10-1860-078-2	10	78	57	48	D	1860	SFD	2			Quartzite		0.8
HM10-1864-209-1	9	209	57	48	D	1864	SFD	3			CCS		0.4
HM10-1864-209-2	9	209	57	48	D	1864	SFD	2			Quartzite		1.4
HM10-1867-190-1	9	190	57	48	D	1867	SFD	30			CCS		4.9
HM10-1872-078-1	10	78	57	48	A	1872	SFD	10			CCS		3.9
HM10-1875-078-1	10	78	57	48	C	1875	SFD	69			CCS		11.2
HM10-1875-078-2	10	78	57	48	C	1875	SFD	3			Quartzite		1.2
HM10-1875-078-3	10	78	57	48	C	1875	SFD	6			Hornfels		0.7
HM10-1875-078-4	10	78	57	48	C	1875	SFD	1			Quartz		0.1
HM10-1996-052-1	9	52	56	47	A	1996	SFD	14			CCS		1.3
HM10-1996-052-2	9	52	56	47	A	1996	SFD	2			Hornfels		0.1
HM10-1996-052-3	9	52	56	47	A	1996	SFD	1			Quartzite		0.1
HM10-1999-052-1	9	52	57	47	B	1999	SFD	24			CCS		0.1
HM10-1999-052-2	9	52	57	47	B	1999	SFD	1			Hornfels		0.1
HM10-2002-052-1	9	52	57	47	C	2002	SFD	11			CCS		0.6
HM10-2002-052-2	9	52	57	47	C	2002	SFD	2			Quartzite		0.1
HM10-2002-052-3	9	52	57	47	C	2002	SFD	1			Quartz		0.1
HM10-2005-052-1	9	52	54	47	A	2005	SFD	1			Hornfels		0.7
HM10-2005-052-2	9	52	54	47	A	2005	SFD	2			CCS		0.3
HM10-2008-052-1	9	52	56	47	A	2008	SFD	9			CCS		1.1
HM10-2008-052-2	9	52	56	47	A	2008	SFD	1			Quartz		0.1
HM10-2008-052-3	9	52	56	47	A	2008	SFD	1			Quartzite		0.1
HM10-2008-052-4	9	52	56	47	A	2008	SFD	9			Hornfels		1.2
HM10-2013-052-1	9	52	55	46	C	2013	SFD	14			CCS		2.3
HM10-2013-052-2	9	52	55	46	C	2013	SFD	1			Quartzite		0.3
HM10-2013-052-3	9	52	55	46	C	2013	SFD	5			Hornfels		0.3
HM10-2018-052-1	9	52	54	46	B	2018	SFD	36			CCS		5.7
HM10-2018-052-2	9	52	54	46	B	2018	SFD	4			Hornfels		2.6
HM10-2018-052-6	9	52	54	46	B	2018	SFD	6			Quartzite		1
HM10-2022-052-1	9	52	54	47	D	2022	SFD	14			CCS		1.5
HM10-2029-052-1	9	52	55	46	B	2029	SFD	6			CCS		0.2
HM10-2029-052-2	9	52	55	46	B	2029	SFD	1			Hornfels		0.1
HM10-2039-052-1	9	52	57	47	D	2039	SFD	28			CCS		3.2
HM10-2039-052-2	9	52	57	47	D	2039	SFD	1			Quartzite		1.3
HM10-2039-052-3	9	52	57	47	D	2039	SFD	1			Hornfels		0.1
HM10-2039-052-4	9	52	57	47	D	2039	SFD	2			Bone		0.1
HM10-2039-052-5	9	52	57	47	D	2039	SFD	1			Quartz		0.7
HM10-2046-052-1	9	52	55	46	B	2046	SFD	15			CCS		1.8
HM10-2046-052-2	9	52	55	46	B	2046	SFD	2			Hornfels		0.4
HM10-2058-052-1	9	52	54	46	D	2058	SFD	28			CCS		2.1
HM10-2058-052-2	9	52	54	46	D	2058	SFD	6			Hornfels		1.5
HM10-2058-052-3	9	52	54	46	D	2058	SFD	1			Quartzite		0.1
HM10-2058-052-4	9	52	54	46	D	2058	SFD	1			Bone		0.1
HM10-2062-088-1	10	88	57	47	D	2062	SFD	1			CCS		0.1
HM10-2062-088-2	10	88	57	47	D	2062	SFD	1			Quartzite		0.6
HM10-2064-052-1	9	52	54	46	C	2064	SFD	1			CCS		0.1
HM10-2067-078-1	10	78	57	47	C	2067	SFD	6			CCS		1.6
HM10-2067-078-2	10	78	57	47	C	2067	SFD	2			Quartzite		0.1
HM10-2067-078-3	10	78	57	47	C	2067	SFD	1			Hornfels		0.1
HM10-2075-078-1	10	78	57	46	C	2075	SFD	18			CCS		2.8
HM10-2075-078-2	10	78	57	46	C	2075	SFD	2			Quartzite		0.4
HM10-2078-078-1	10	78	57	48	D	2078	SFD	36			CCS		3.5
HM10-2078-078-2	10	78	57	48	D	2078	SFD	5			Quartzite		0.1
HM10-2078-078-3	10	78	57	48	D	2078	SFD	4			Hornfels		0.5
HM10-2083-078-1	10	78	57	47	D	2083	SFD	80			CCS		6.5
HM10-2083-078-2	10	78	57	47	D	2083	SFD	6			Hornfels		0.8
HM10-2083-078-3	10	78	57	47	D	2083	SFD	6			Quartzite		0.6
HM10-2088-078-1	10	78	55	48	D	2088	SFD	8			CCS		0.9
HM10-2088-078-2	10	78	55	48	D	2088	SFD	3			Quartzite		0.3
HM10-2096-078-1	10	78	56	47	B	2096	SFD	14			CCS		4.1
HM10-2096-078-2	10	78	56	47	B	2096	SFD	3			Quartzite		0.8
HM10-2099-078-1	10	78	56	47	A	2099	SFD	1			CCS		0.1
HM10-2105-078-1	10	78	56	47	C	2105	SFD	9			CCS		2.4
HM10-2105-078-2	10	78	56	47	C	2105	SFD	2			Quartzite		0.1
HM10-2105-078-3	10	78	56	47	C	2105	SFD	2			Bone		0.1
HM10-2117-078-1	10	78	56	48	C	2117	SFD	34			CCS		10.2
HM10-2117-078-2	10	78	56	48	C	2117	SFD	2			Quartzite		0.9
HM10-2117-078-3	10	78	56	48	C	2117	SFD	5			Hornfels		1.2
HM10-2120-078-1	10	78	57	48	B	2120	SFD	16			CCS		3.6
HM10-2127-078-1	10	78	56	48	D	2127	SFD	43			CCS		13.5
HM10-2127-078-2	10	78	56	48	D	2127	SFD	2			Hornfels		0.6
HM10-2127-078-3	10	78	56	48	D	2127	SFD	3			Quartzite		3.5
HM10-2132-078-1	10	78	57	48	D	2132	SFD	47			CCS		9
HM10-2132-078-2	10	78	57	48	D	2132	SFD	6			Quartzite		1.1
HM10-2132-078-3	10	78	57	48	D	2132	SFD	1			Hornfels		0.1
HM10-2136-078-1	10	78	57	46	B	2136	SFD	9			CCS
HM10-2136-078-2	10	78	57	46	B	2136	SFD	8			Hornfels		2.1
HM10-2138-078-1	10	78	56	46	C	2138	SFD	2			CCS		0.3
HM10-2138-078-2	10	78	56	46	C	2138	SFD	2			Quartzite		0.3
HM10-2141-078-1	10	78	55	48	D	2141	SFD	12			CCS		5.2
HM10-2141-078-2	10	78	55	48	D	2141	SFD	1			Quartzite		0.5
HM10-2145-052-1	9	52	56	47	C	2145	SFD	6			Hornfels		0.4
HM10-2145-052-2	9	52	56	47	C	2145	SFD	3			Quartzite		1.7
HM10-2145-052-3	9	52	56	47	C	2145	SFD	1			Quartz		0.1
HM10-2145-052-4	9	52	56	47	C	2145	SFD	20			CCS		3.9
HM10-2148-078-1	10	78	56	48	B	2148	SFD	31			CCS		10
HM10-2148-078-2	10	78	56	48	B	2148	SFD	2			Quartzite		1.2
HM10-2155-052-1	9	52	54	47	C	2155	SFD	5			Hornfels		1.7
HM10-2155-052-2	9	52	54	47	C	2155	SFD	1			Quartz		0.1
HM10-2155-052-3	9	52	54	47	C	2155	SFD	14			CCS		3.3
HM10-2157-078-1	10	78	55	48	D	2157	SFD	14			CCS		5.8
HM10-2157-078-2	10	78	55	48	D	2157	SFD	4			Hornfels		1.2
HM10-2160-052-1	9	52	55	46	C	2160	SFD	23			CCS		2.2
HM10-2160-052-2	9	52	55	46	C	2160	SFD	3			Hornfels		0.1
HM10-2160-052-3	9	52	55	46	C	2160	SFD	1			Quartzite		0.1
HM10-2167-078-1	10	78	56	48	C	2167	SFD	9			CCS		4.6
HM10-2167-078-2	10	78	56	48	C	2167	SFD	2			Hornfels		1.9
HM10-2167-078-3	10	78	56	48	C	2167	SFD	2			Quartzite		0.9
HM10-2167-078-4	10	78	55	48	B	2167	SFD	1			Quartz		0.1
HM10-2167-078-5	10	78	55	48	B	2167	SFD	1			Quartzite		1.1
HM10-2167-078-6	10	78	55	48	B	2167	SFD	3			Hornfels		1.5
HM10-2167-078-7	10	78	55	48	B	2167	SFD	12			CCS		2.6
HM10-2174-078-1	10	78	57	48	A	2174	SFD	28			CCS		3.3
HM10-2174-078-2	10	78	57	48	A	2174	SFD	9			Quartzite		0.6
HM10-2175-078-1	10	78	56	48	D	2175	SFD	44			CCS		10.2
HM10-2179-078-1	10	78	55	48	C	2179	SFD	9			CCS		1.8
HM10-2179-078-2	10	78	55	48	C	2179	SFD	1			Quartzite		0.5
HM10-2183-078-1	10	78	55	48	D	2183	SFD	59			CCS		8.6
HM10-2183-078-2	10	78	55	48	D	2183	SFD	12			Quartzite		2.4
HM10-2186-078-1	10	78	57	46	A	2186	SFD	3			CCS		0.6
HM10-2186-078-2	10	78	57	46	A	2186	SFD	2			Hornfels		1.2
HM10-2190-078-1	10	78	57	48	C	2190	SFD	39			CCS		5.2
HM10-2190-078-2	10	78	57	48	C	2190	SFD	12			Quartzite		2.2
HM10-2192-078-1	10	78	57	48	B	2192	SFD	7			CCS		1.9
HM10-2198-078-1	10	78	57	48	C	2198	SFD	19			CCS		8.8
HM10-2198-078-2	10	78	57	48	C	2198	SFD	4			Hornfels		2.7
HM10-2201-078-1	10	78	57	48	A	2201	SFD	27			CCS		8.2
HM10-2201-078-2	10	78	57	48	A	2201	SFD	2			Quartzite		1.1
HM10-2204-078-1	10	78	55	47	A	2204	SFD	8			CCS		2
HM10-2213-078-1	10	78	56	48	A	2213	SFD	40			CCS		8.4
HM10-2213-078-2	10	78	56	48	A	2213	SFD	9			Quartzite		1.2
HM10-2213-078-3	10	78	56	48	A	2213	SFD	2			Hornfels		0.3
HM10-2214-078-1	10	78	56	48	D	2214	SFD	30			CCS		6.8
HM10-2214-078-2	10	78	56	48	D	2214	SFD	3			Hornfels		2
HM10-2214-078-3	10	78	56	48	D	2214	SFD	3			Quartzite		0.8
HM10-2218-078-1	10	78	56	48	A	2218	SFD	3			CCS		0.6
HM10-2220-078-1	10	78	57	48	D	2220	SFD	27			CCS		7.4
HM10-2220-078-2	10	78	57	48	D	2220	SFD	2			Quartzite		0.8
HM10-2236-078-1	10	78	56	48	A	2236	SFD	16			CCS		3.9
HM10-2240-078-1	10	78	56	48	B	2240	SFD	16			CCS		2.2
HM10-2249-078-1	10	78	55	46	C	2249	SFD	3			CCS		0.1
HM10-2249-078-2	10	78	55	46	C	2249	SFD	1			Quartzite		0.4
HM10-2249-078-3	10	78	55	46	C	2249	SFD	1			Bone		0.1
HM10-2252-052-1	9	52	56	46	C	2252	SFD	9			CCS		2.2
HM10-2252-052-2	9	52	56	46	C	2252	SFD	2			Quartzite		0.4
HM10-2252-052-3	9	52	56	46	C	2252	SFD	1			Hornfels		0.5
HM10-2261-078-1	10	78	57	47	C	2261	SFD	8			CCS		0.6
HM10-2261-078-2	10	78	57	47	C	2261	SFD	3			Quartzite		2.4
HM10-2265-078-1	10	78	56	47	A	2265	SFD	5			CCS		0.5
HM10-2265-078-2	10	78	56	47	A	2265	SFD	3			Hornfels		1
HM10-2267-052-1	9	52	56	46	B	2267	SFD	9			CCS		0.6
HM10-2267-052-2	9	52	56	46	B	2267	SFD	3			Bone		0.1
HM10-2267-052-3	9	52	56	46	B	2267	SFD	2			Quartz		0.1
HM10-2275-078-1	10	78	56	48	D	2275	SFD	67			CCS		12.4
HM10-2275-078-2	10	78	56	48	D	2275	SFD	3			Quartzite
HM10-2275-078-3	10	78	56	48	D	2275	SFD	7			Hornfels		1.6
HM10-2275-078-4	10	78	56	48	D	2275	SFD	2			Quartz		0.3
HM10-2280-078-1	10	78	57	48	A	2280	SFD	7			CCS		1.9
HM10-2280-078-2	10	78	57	48	A	2280	SFD	3			Quartzite		1.2
HM10-2280-078-3	10	78	57	48	A	2280	SFD	1			Hornfels		0.5
HM10-2284-078-1	10	78	56	47	D	2284	SFD	17			CCS		3.6
HM10-2284-078-2	10	78	56	47	D	2284	SFD	1			Quartzite		0.1
HM10-2284-078-3	10	78	56	47	D	2284	SFD	6			Hornfels		0.1
HM10-2290-052-1	9	52	57	46	B	2290	SFD	2			CCS		0.3
HM10-2300-052-1	9	52	54	46	A	2300	SFD	22			CCS		5.2
HM10-2300-052-2	9	52	54	46	A	2300	SFD	2			Hornfels		1.1
HM10-2300-052-3	9	52	54	46	A	2300	SFD	4			Quartzite		1.2
HM10-2306-078-1	10	78	57	48	D	2306	SFD	11			CCS		3
HM10-2313-078-1	10	78	56	48	B	2313	SFD	25			CCS		7.1
HM10-2313-078-2	10	78	56	48	B	2313	SFD	2			Quartz		0.4
HM10-2313-078-3	10	78	56	48	B	2313	SFD	8			Quartzite		27
HM10-2313-078-4	10	78	56	48	B	2313	SFD	2			Hornfels		0.1
HM10-2319-052-1	9	52	56	46	C	2319	SFD	5			CCS		0.8
HM10-2322-078-1	10	78	57	48	C	2322	SFD	7			Hornfels		3.4
HM10-2322-078-2	10	78	57	48	C	2322	SFD	3			Quartzite		0.1
HM10-2322-078-3	10	78	57	48	C	2322	SFD	64			CCS		19.6
HM10-2328-052-1	9	52	57	46	A	2328	SFD	88			CCS		3.6
HM10-2328-052-2	9	52	57	46	A	2328	SFD	4			Hornfels		1.5
HM10-2328-052-3	9	52	57	46	A	2328	SFD	5			Quartzite		0.6
HM10-2328-052-4	9	52	57	46	A	2328	SFD	11			Bone		0.4
HM10-2332-052-1	9	52	56	46	B	2332	SFD	6			CCS		0.5
HM10-2332-052-2	9	52	56	46	B	2332	SFD	6			Hornfels		1
HM10-2335-052-1	9	52	56	46	A	2335	SFD	10			CCS		1.7
HM10-2340-078-1	10	78	57	48	D	2340	SFD	3			CCS		0.4
HM10-2347-052-1	9	52	56	46	A	2347	SFD	8			CCS		2.8
HM10-2347-052-2	9	52	56	46	A	2347	SFD	6			Quartzite		0.3
HM10-2357-052-1	9	52	55	46	C	2357	SFD	7			CCS		0.4
HM10-2357-052-2	9	52	55	46	C	2357	SFD	2			Hornfels		0.3
HM10-2360-078-1	10	78	57	48	A	2360	SFD	2			Quartzite		0.4
HM10-2360-078-2	10	78	57	48	A	2360	SFD	7			Hornfels		1.6
HM10-2360-078-3	10	78	57	48	A	2360	SFD	70			CCS		15.1
HM10-2360-078-4	10	78	57	48	A	2360	SFD	2			Quartz		0.4
HM10-2360-078-5	10	78	57	48	A	2360	SFD	8			Bone		0.4
HM10-2366-052-1	9	52	57	46	B	2366	SFD	20			CCS		4.2
HM10-2366-052-2	9	52	57	46	B	2366	SFD	1			Quartzite		0.1
HM10-2376-078-1	10	78	57	48	C	2376	SFD	79			CCS		18.7
HM10-2376-078-2	10	78	57	48	C	2376	SFD	11			Quartzite		4.5
HM10-2376-078-3	10	78	57	48	C	2376	SFD	4			Hornfels		2.5
HM10-2376-078-4	10	78	57	48	C	2376	SFD	1			Quartz		0.1
HM10-2376-078-5	10	78	57	48	C	2376	SFD	2			Bone		0.1
HM10-2377-052-1	9	52	55	47	D	2377	SFD	19			CCS		1.7
HM10-2377-052-2	9	52	55	47	D	2377	SFD	5			Quartzite		3.5
HM10-2382-078-1	10	78	57	46	A	2382	SFD	7			CCS		1.4
HM10-2382-078-2	10	78	57	46	A	2382	SFD	1			Quartzite		0.1
HM10-2391-052-1	9	52	56	46	C	2391	SFD	1			Hornfels		0.1
HM10-2391-052-2	9	52	56	46	C	2391	SFD	5			CCS		1.1
HM10-2395-078-1	10	78	57	48	A	2395	SFD	18			CCS		2.6
HM10-2402-052-1	9	52	57	46	C	2402	SFD	8			CCS		0.9
HM10-2407-052-1	9	52	55	47	C	2407	SFD	2			Quartzite		1.6
HM10-2407-052-2	9	52	55	47	C	2407	SFD	2			Quartz		0.1
HM10-2407-052-3	9	52	55	47	C	2407	SFD	21			CCS		7.4
HM10-2410-052-1	9	52	56	46	A	1387	SFD	14			CCS		2
HM10-2410-052-2	9	52	56	46	A	1387	SFD	7			Quartzite		0.2
HM10-2410-052-3	9	52	56	46	A	1387	SFD	2			Hornfels		0.1
HM10-2414-052-1	9	52	56	46	D	2414	SFD	11			CCS		1.3
HM10-2418-052-1	9	52	55	47	A	2418	SFD	23			CCS		4.2
HM10-2418-052-2	9	52	55	47	A	2418	SFD	1			Quartzite		1.2
HM10-2421-128-1	10	128	55	46	B	2421	SFD	39			CCS		3.4
HM10-2421-128-2	10	128	55	46	B	2421	SFD	2			Hornfels		1.1
HM10-2421-128-3	10	128	55	46	B	2421	SFD	1			Quartzite		0.1
HM10-2424-052-1	9	52	55	46	A	2424	SFD	12			CCS		2.7
HM10-2424-052-2	9	52	55	46	A	2424	SFD	1			Quartz		0.3
HM10-2424-052-3	9	52	55	46	A	2424	SFD	3			Bone		0.1
HM10-2427-078-1	10	78	56	48	A	2427	SFD	29			CCS		9.5
HM10-2427-078-2	10	78	56	48	A	2427	SFD	2			Quartzite		0.3
HM10-2427-078-3	10	78	56	48	A	2427	SFD	2			Hornfels		0.8
HM10-2427-078-4	10	78	56	48	A	2427	SFD	1			Quartz		0.1
HM10-2430-052-1	9	52	55	47	A	2430	SFD	35			CCS		4.7
HM10-2430-052-2	9	52	55	47	A	2430	SFD	8			Hornfels		0.9
HM10-2433-078-1	10	78	56	48	D	2433	SFD	41			CCS		18
HM10-2433-078-2	10	78	56	48	D	2433	SFD	4			Hornfels		3.3
HM10-2439-078-1	10	78	56	48	B	2439	SFD	76			CCS		10.9
HM10-2439-078-2	10	78	56	48	B	2439	SFD	2			Quartzite		0.9
HM10-2439-078-3	10	78	56	48	B	2439	SFD	6			Hornfels		3.5
HM10-2446-078-1	10	78	56	48	C	2446	SFD	50			CCS		11.2
HM10-2446-078-2	10	78	56	48	C	2446	SFD	7			Quartzite		2
HM10-2446-078-3	10	78	56	48	C	2446	SFD	6			Hornfels		0.8
HM10-2449-078-1	10	78	56	48	C	2449	SFD	2			CCS		2
HM10-2451-078-1	10	78	56	48	A	2451	SFD	18			CCS		8.3
HM10-2451-078-2	10	78	56	48	C	2451	SFD	3			Hornfels		2
HM10-2473-052-1	9	52	56	46	B	2473	SFD	13			CCS		0.8
HM10-2811-052-1	9	52	55	46	D	2811	SFD	11			CCS		1.8
HM10-2895-078-1	10	78	57	48	C	2895	SFD	9			CCS		2.1
HM10-2895-078-2	10	78	57	48	C	2895	SFD	2			Quartzite		1
HM10-2895-078-3	10	78	57	48	C	2895	SFD	2			Hornfels		0.7
HM10-2979-052-1	9	52	56	46	B	2979	SFD	20			CCS		2.1
HM10-2979-052-2	9	52	56	46	B	2979	SFD	1			Quartz		0.1
HM10-2979-052-3	9	52	56	46	B	2979	SFD	3			Quartzite		1
HM10-3076-195-1	9	195	57	48	A	3076	SFD	3			Quartz		0.5
HM10-3076-195-2	9	195	57	48	A	3076	SFD	2			Quartzite		0.5
HM10-3076-195-3	9	195	57	48	A	3076	SFD	3			CCS		0.6
HM10-3076-195-4	9	195	57	48	A	3076	SFD	2			Hornfels		0.5
HM10-3094-090-1	10	90	57	47	A	3094	SFD	7			CCS		1.7
HM10-3094-090-2	10	90	57	47	A	3094	SFD	3			Hornfels		2.2
HM10-3132-090-1	10	90	56	47	D	3132	SFD	5			CCS		3.5
HM10-3132-090-2	10	90	56	47	D	3132	SFD	1			Hornfels		0.1
HM10-3292-190-1	9	190	56	48	A	3292	SFD	23			CCS		6.9
HM10-3292-190-2	9	190	56	48	A	3292	SFD	1			Quartz		0.1
HM10-3292-190-3	9	190	56	48	A	3292	SFD	7			Hornfels		4.7
HM10-3295-052-1	9	52	56	48	B	3295	SFD	34			CCS		6.1
HM10-3295-052-2	9	52	56	48	B	3295	SFD	1			Quartzite		0.3
HM10-3308-190-1	9	190	55	48	B	3308	SFD	10			CCS		2.4
HM10-3308-190-2	9	190	55	48	B	3308	SFD	1			Hornfels		0.5
HM10-3308-190-3	9	190	55	48	B	3308	SFD	1			Quartzite		0.4
HM10-3311-190-1	9	190	55	48	C	3311	SFD	13			CCS		3.8
HM10-3311-190-2	9	190	55	48	C	3311	SFD	3			Hornfels		1.3
HM10-3312-190-1	9	190	57	48	C	3312	SFD	5			Quartzite		1.9
HM10-3312-190-2	9	190	57	48	C	3312	SFD	8			CCS		5.3
HM10-3320-190-1	9	190	57	48	C	3320	SFD	5			CCS		0.7
HM10-3323-190-1	9	190	55	48	A	3323	SFD	2			Hornfels		1.2
HM10-3323-190-2	9	190	55	48	A	3323	SFD	1			Quartzite		0.6
HM10-3323-190-3	9	190	55	48	A	3323	SFD	8			CCS		1.6
HM10-3326-190-1	9	190	56	48	D	3326	SFD	3			CCS		1.6
HM10-3458-078-1	10	78	56	48	C	3458	SFD	5			CCS		1.5
HM10-3534-209-1	9	209	57	48	B	3534	SFD	1			Quartzite		0.3
HM10-3534-209-2	9	209	57	48	B	3534	SFD	2			CCS		0.2
HM10-3637-200-1	9	200	57	48	A	3637	SFD	1			Quartzite		0.1
HM10-3637-200-2	9	200	57	48	A	3637	SFD	5			CCS		2.7
HM10-3651-200-1	9	200	57	48	B	3651	SFD	3			CCS		1
HM10-3651-200-2	9	200	57	48	B	3651	SFD	1			Quartzite		0.7
HM10-3651-200-3	9	200	57	48	B	3651	SFD	3			Hornfels		1
HM10-3662-192-1	9	192	57	48	D	3662	SFD	4			Quartzite		0.6
HM10-3662-192-2	9	192	57	48	D	3662	SFD	4			Hornfels		0.3
HM10-3662-192-3	9	192	57	48	D	3662	SFD	2			Quartz		0.1
HM10-3662-192-4	9	192	57	48	D	3662	SFD	12			CCS		0.5
HM10-3673-195-1	9	195	57	48	C	3673	SFD	2			CCS		0.1
HM10-3692-173-1	9	173	57	48	C	3692	SFD	12			Quartzite		0.9
HM10-3692-173-2	9	173	57	48	C	3692	SFD	4			Quartz		0.5
HM10-3692-173-3	9	173	57	48	C	3692	SFD	6			Hornfels		0.8
HM10-3692-173-4	9	173	57	48	C	3692	SFD	3			Bone		0.1
HM10-3692-173-5	9	173	57	48	C	3692	SFD	23			CCS		1.7
HM10-3739-195-1	9	195	57	48	B	3739	SFD	4			CCS		1.5
HM10-3744-173-1	9	173	57	48	D	3744	SFD	2			Hornfels		0.1
HM10-3744-173-2	9	173	57	48	D	3744	SFD	6			Quartzite		1.1
HM10-3744-173-3	9	173	57	48	D	3744	SFD	6			Quartz		0.3
HM10-3744-173-4	9	173	57	48	D	3744	SFD	19			CCS		1.8
HM10-3788-209-1	9	192	57	48	C	3788	SFD	1			Quartz		0.7
HM10-3788-209-2	9	192	57	48	C	3788	SFD	4			CCS		0.6
HM10-3788-209-3	9	192	57	48	C	3788	SFD	3			Quartzite		1.4
HM10-3814-192-1	9	192	57	48	A	3814	SFD	3			Quartz		0.1
HM10-3814-192-2	9	192	57	48	A	3814	SFD	1			Quartzite		0.3
HM10-3814-192-3	9	192	57	48	A	3814	SFD	3			Hornfels		0.7
HM10-3814-192-4	9	192	57	48	A	3814	SFD	7			CCS		1.5
HM10-3863-065-1	9	65	57	48	D	3863	SFD	2			Hornfels		0.6
HM10-3863-065-2	9	65	57	47	A	4311	SFD	1			CCS		0.5																												Labelled 737
HM10-3882-065-1	9	60	57	47	B	3882	SFD	1			Hornfels		0.5																												Labelled 736
HM10-4120-084-1	9	84	57	47	C	4120	SFD	3			CCS		0.7
HM10-4166-201-1	9	201	57	48	B	4166	SFD	3			CCS		1
HM10-4287-052-1	9	52	56	48	D	4287	SFD	29			CCS		6.2
HM10-4287-052-2	9	52	56	48	D	4287	SFD	4			Quartzite		3.3
HM10-4287-052-3	9	52	56	48	D	4287	SFD	2			Hornfels		0.1
HM10-4287-052-4	9	52	56	48	D	4287	SFD	1			Quartz		0.1
HM10-4287-052-5	9	52	56	48	D	4287	SFD	1			Other		0.1
HM10-4404-190-1	9	190	57	48	C	4404	SFD	19			CCS		2.3
HM10-4404-190-2	9	190	57	48	C	4404	SFD	8			Hornfels		2.8
HM10-4431-190-1	9	190	57	48	A	4431	SFD	20			CCS		1.9
HM10-4431-190-2	9	190	57	48	A	4431	SFD	4			Quartzite		1.4
HM10-4431-190-3	9	190	57	48	A	4431	SFD	2			Hornfels		0.8
HM10-50001	9	65	57	48	D	3863	Flake		False		CCS	False	9.5	Medial	None	0%				36.48								27.49	10.06												Labelled 710
HM10-50002	9	65	57	48	D	3863	Flake		False		Hornfels	False	7.2	Medial	None	0%				35.4								22.22	14.32												Labeled 727
HM10-50003	9	65	57	48	D	3863	Flake		False		Hornfels	False	11.2	Proximal	None	0%		11.17	20.81	45.98								25.71	13.6				Hertzian	False	True		False				Labelled 727
HM10-50004	9	65	57	48	D	3863	Flake		False		Hornfels	False	14.6	Distal	Left	1-33%	Natural			49.33									24.24							Feather	True				Labelled 727
HM10-50005	9	65	57	48	A	328	Flake		True	Sidescraper	CCS	False	11.1	Distal	None	0%				38.36									10.02							Indeterminate	True		Mixed	obverse	Labelled 711
HM10-50006	9	60	57	47	A	4309	Flake		False		CCS	False	1.7	Proximal	None	0%		4.2	6.27	31.57								14.08	8.68				Hertzian	False	True		True				Labelled 738
HM10-50007	9	172	57	48	D	1591	Core		True		Quartzite	False	31.9			0%				43.45	43.89	34.83	19.29	Multipolar	Core-reduced piece	3	2												Abrupt	obverse
HM10-50008	9	172	57	48	D	1591	Chunk				CCS	False	93.4			1-33%	Natural
HM10-50009	9	172	57	48	D	1591	Flake		False		CCS	False	17.3	Distal	None	0%				39.52								32.04	16.28							Indeterminate	True
HM10-50010	9	172	57	48	D	1591	Flake		False		Quartzite	False	1.9	Complete	None	0%				24.9								24.58	4.7	18.76	24.69	4.92	Hertzian	False	True	Feather	False	Flake
HM10-50011	9	172	57	48	D	1591	Flake		False		CCS	False	3.8	Complete	None	0%				27.47								27.47	7.47	17.84	27.13	6.43	Hertzian	False	True	Hinge	False	Flake
HM10-50012	9	173	57	48	D	3744	Blade		True	Knife	Quartzite	False	8.4	Proximal	None	0%		19.29	5.56	40.66								21.74	7.35				Hertzian	False	True		True		Mixed	obverse
HM10-50013	9	173	57	48	D	3744	Chunk				CCS	False	4.3			33-66%	Natural
HM10-50014	9	173	57	48	D	3744	Bladelet		False		CCS	False	0.5	Complete	None	0%		3.14	2.04	17.93								7.46	2.69	16.82	7.54	2.81	Hertzian	False	True	Feather	False
HM10-50015	9	173	57	48	C	3692	Core				Quartzite	False	52.9			1-33%	Natural			54.41	52.54	47.14	17.68	Bipolar	Core-reduced piece	8	2
HM10-50016	9	192	57	48	A	3814	Flake		False		Quartzite	False	1.1	Indeterminate	None	0%				19.93								12.14	4.92								False
HM10-50017	9	192	57	48	A	3814	Flake		False		Quartz	False	0.5	Complete	None	0%		5.12	2.21	24.69								10.06	3.59	24.22	8.19	2.22	Indeterminate	False	False	Feather	False	Elongated Flake
HM10-50018	9	192	57	48	A	3814	Blade		False		Other	False	19.4	Indeterminate	None	0%				63.42								22.46	15.3								False
HM10-50019	9	192	57	48	A	3814	Flake		False		CCS	False	2.9	Complete	None	0%				21.86								23.46	8.49	15.97	22.74	8.39	Hertzian	False	True	Overshot	False	Flake
HM10-50020	9	192	57	48	A	3814	Flake		True	Sidescraper	Quartz	False	12.9	Medial	None	0%				38.38								36.17	14.91								False		Mixed	obverse	Refits with HM10-50021
HM10-50021	9	192	57	48	A	3814	Flake		True	Sidescraper	Quartzite	False	15.9	Indeterminate	None	0%				40.28								36.93	14.85								False		Mixed	obverse	Refits to M10-50020
HM10-50022	9	192	57	48	C	3788	Flake		False		Other	False	7.3	Complete	Left	0%		5.78	2.39	33.4									9.42	30.1	23.97	7.44	Hertzian	False	True	Overshot	False	Convergent Flake
HM10-50023	9	192	57	48	D	3662	Flake		False		Quartzite	False	204	Complete	None	0%		10.31	9.1	49.21								43.83	16.08	44.65	36.51	15.02	Hertzian	False	True	Feather	False	Flake
HM10-50024	9	192	57	48	D	3662	Flake		True	MRP	Quartzite	False	14	Medial	None	0%				46.78								30.95	11.68								True		Invasive	obverse
HM10-50025	9	192	57	48	D	3662	Flake		False		Quartzite	False	2.5	Distal	None	0%				28.84								21.5	5.95							Feather	False
HM10-50026	9	200	57	48	A	3575	Flake		False		CCS	False	1.8	Distal	None	1-33%	Natural			24.43								13.21	8.88							Feather	False
HM10-50027	9	200	57	48	B	3651	Flake		False		Quartzite	False	1	Indeterminate	Right	0%				24.56									4.06								False
HM10-50028	9	200	57	48	B	3651	Chunk				CCS	False	23.8			0%				44.95
HM10-50029	9	201	57	48	B	4166	Flake		False		CCS	False	2.5	Complete	None	0%		7.19	3.85	25.72								15.55	7.54	25.92	15.41	6.15	Hertzian	False	True	Axial	False	Convergent Flake
HM10-50030	9	201	57	48	B	4166	Flake		False		CCS	False	2.4	Proximal	None	0%		4.14	3.16	24.45								23.46	4.99				Hertzian	False	False		False
HM10-50031	9	195	57	48	C	3673	Flake		False		CCS	False	1.5	Complete	None	0%		5.58	1.2	22.61								16.98	5.93	22.02	13.08	5.67	Hertzian	False	False	Feather	False	Convergent Flake
HM10-50032	9	195	57	48	C	3673	Flake		False		Quartzite	False	1.4	Distal	None	0%				23.99								15.62	3.53							Overshot	False
HM10-50033	9	195	57	48	A	3076	Core				Quartzite	False	221.6			1-33%	Weathered			71.56	71.72	58.25	44.19	Multipolar	Irregular core	10	3
HM10-50034	9	195	57	48	A	3076	Chunk				CCS	False	86.2			1-33%	Natural
HM10-50035	9	195	57	48	A	3076	Chunk				CCS	False	84.9			1-33%	Natural
HM10-50036	9	195	57	48	A	3076	Flake		False		CCS	False	5.1	Proximal	None	0%		11.56	7.17	28.66								16.63	10.63				Hertzian	True	False		False
HM10-50037	9	195	57	48	A	3076	Flake		False		CCS	False	5.1	Indeterminate	None	0%				23.53								16.34	13.01								False
HM10-50038	9	195	57	48	A	3076	Flake		False		Quartzite	False	5.5	Distal	None	0%				30.97								21.41	10.19							Hinge	False
HM10-50039	9	195	57	48	B	3739	Core				CCS	False	171.4			33-66%	Indeterminate			74.21	61.66	71.48	42.74	Multipolar	Irregular core	7	2														Cortex is weathered on one side and crystallin on the other
HM10-50040	9	195	57	48	B	3739	Chunk				CCS	False	61			33-66%	Weathered
HM10-50041	9	195	57	48	B	3739	Flake		False		CCS	False	2.5	Proximal	None	0%		7.73	4.41	20.65								18.05	9.39				Indeterminate	False	False		False
HM10-50042	9	195	57	48	B	3739	Flake		False		Quartzite	False	2.8	Distal	None	0%				22.02								22.15	8.95							Indeterminate	False
HM10-50043	9	195	57	48	B	3739	Flake		False		CCS	False	4.1	Medial	None	0%				29.82								16.17	7.33								False
HM10-50044	9	195	57	48	B	3739	Bladelet		False		CCS	False	0.1	Complete	None	0%		3.18	1.15	18.4								4.58	1.77	17.99	5.02	1.18	Hertzian	False	True	Feather	False
HM10-50045	9	201	57	48	B	4169	Chunk				Other	False	65.5			0%																									Bedrock or collapsed ceiling?
HM10-50046	9	201	57	48	B	4169	Chunk				Other	False	25.2			0%																									Bedrock or collapsed ceiling?
HM10-50047	9	201	57	48	B	4169	Chunk				Other	False	12.1			0%																									Bedrock or collapsed ceiling?
HM10-50048	9	201	57	48	B	4169	Chunk				Other	False	7.4			0%																									Bedrock or collapsed ceiling?
HM10-50049	9	201	57	48	B	4169	Chunk				Other	False	11.2			0%																									Bedrock or collapsed ceiling?
HM10-50050	9	201	57	48	B	4169	Chunk				Other	False	13			0%																									Bedrock or collapsed ceiling?
HM10-50051	9	201	57	48	B	4169	Chunk				Other	False	26.8			0%																									Bedrock or collapsed ceiling?
HM10-50052	9	201	57	48	B	4169	Chunk				Other	False	18			0%																									Bedrock or collapsed ceiling?
HM10-50053	9	201	57	48	B	4169	Chunk				Other	False	6.3			0%																									Bedrock or collapsed ceiling?
HM10-50054	9	201	57	48	B	4169	Chunk				Other	False	20.3			0%																									Bedrock or collapsed ceiling?
HM10-50055	9	201	57	48	B	4169	Chunk				Other	False	14.6			0%																									Bedrock or collapsed ceiling?
HM10-50056	9	201	57	48	B	4169	Chunk				Other	False	10.3			0%																									Bedrock or collapsed ceiling?
HM10-50057	9	201	57	48	B	4169	Chunk				Other	False	6.8			0%																									Bedrock or collapsed ceiling?
HM10-50058	9	201	57	48	B	4169	Chunk				Other	False	5			0%																									Bedrock or collapsed ceiling?
HM10-50059	9	201	57	48	B	4169	Chunk				Other	False	3.3			0%																									Bedrock or collapsed ceiling?
HM10-50060	9	201	57	48	B	4169	Chunk				Other	False	5.5			0%																									Bedrock or collapsed ceiling?
HM10-50061	9	201	57	48	B	4169	Chunk				Other	False	2.6			0%																									Bedrock or collapsed ceiling?
HM10-50062	9	201	57	48	B	4169	Chunk				o	False	4.3			0%																									Bedrock or collapsed ceiling?
HM10-50063	9	201	57	48	B	4169	Chunk				Other	False	5.7			0%																									Bedrock or collapsed ceiling?
HM10-50064	9	201	57	48	B	4169	Chunk				Other	False	16			0%																									Bedrock or collapsed ceiling?
HM10-50065	9	52	57	46	D	1734	Flake		False		CCS	False	0.6	Proximal	None	0%		7.05	2.56	21.42								14.7	2.76				Hertzian	False	True		False
HM10-50066	9	52	57	46	A	1579	Flake		False		CCS	False	11	Complete	None	0%				24.55								12.34	6.05	22.47	11.13	5.04	Indeterminate	False	False	Feather	False	Convergent Flake
HM10-50067	9	52	57	46	A	1579	Blade		False		CCS	False	7.9	Proximal	None	0%		4.7	5.28	46.24								26.43	9.27				Hertzian	False	False		True				possibly very fine retouch
HM10-50068	9	52	57	46	A	1579	Blade		False		CCS	False	3	Distal	None	1-33%	Weathered			36.77								14.67	6.51							Axial	True
HM10-50069	9	52	57	46	A	1579	Flake		False		CCS	False	4.2	Complete	None	0%		21.74	7.62	29.43								27.03	7.53	26.21	25.82	6.58	Hertzian	True	False	Feather	False	Flake
HM10-50070	9	52	57	46	A	1579	Flake		False		Quartzite	False	14.5	Indeterminate	None	0%				43.03								34.35	13.16								False
HM10-50071	9	52	57	46	A	1579	Chunk				CCS	False	6.5			1-33%	Natural
HM10-50072	9	52	55	47	C	1683	Flake		False		Quartzite	False	1.5	Medial	None	0%				24.52								16.86	4.12								False
HM10-50073	9	52	55	46	D	1647	Flake		False		CCS	False	0.8	Distal	None	0%				27.92								12.68	3.28							Feather	False
HM10-50074	9	52	55	46	D	1647	Flake		False		CCS	False	4	Complete	None	0%		17.92	6.82	36.4								26.98	6.44	29.42	24.82	7.24	Indeterminate	True	False	Hinge	False	Flake
HM10-50075	9	52	55	46	D	1647	Blade		False		CCS	False	3.2	Distal	None	0%				36.8								17.65	4.8							Feather	True
HM10-50076	9	52	55	46	D	1647	Bladelet		False		CCS	False	0.6	Proximal	None	0%		4.74	1.6	25.3								8.21	3.71				Hertzian	True	True		False
HM10-50077	9	52	55	46	D	1647	Flake		False		Quartzite	False	6.3	Distal	None	0%				34.47								31.84	11.03							Axial	False
HM10-50078	9	52	55	46	D	1647	Bladelet		False		CCS	False	2	Medial	None	0%				24.89								11.85	7.07								False				very ugly bladelet
HM10-50079	9	52	55	46	D	1647	Flake		False		CCS	False	3	Medial	None	0%				27.28								11.04	9.04								False
HM10-50080	9	52	55	46	D	1647	Flake		False		CCS	False	3	Proximal	None	0%		15.24	4.13	33.26								31.2	5.35				Hertzian	True	True		False
HM10-50081	9	52	55	46	D	1647	Flake		False		Hornfels	False	2.7	Proximal	None	0%		13.28	6.88	22.12								21.96	7.78				Indeterminate	True	False		False
HM10-50082	9	52	55	46	D	1647	Flake		False		CCS	False	5.9	Indeterminate	None	33-66%	Pebble			41.53								30.08	5.35								False
HM10-50083	9	52	55	46	D	1647	Flake		False		Hornfels	False	3	Medial	None	0%				28.97								13.32	9								False
HM10-50084	9	52	55	46	D	1647	Flake		False		Hornfels	False	0.8	Proximal	None	0%		17.28	2.94	24.66								21.91	3.58				Hertzian	False	True		False
HM10-50085	9	52	55	46	D	1647	Flake		False		Hornfels	False	2.9	Distal	None	0%				36.91								27.06	5.59							Hinge	False
HM10-50086	9	52	55	46	D	1647	Flake		True	MRP	Hornfels	False	2	Medial	None	0%				23								16.01	5.67							Axial	False		Mixed	obverse
HM10-50087	9	52	55	46	D	1647	Core				CCS	False	9.8			0%				31.1	29.22	28.19	13.05	Unipolar	Levallois	1	1
HM10-50088	9	52	55	47	C	1683	Flake		False		CCS	False	2.1	Proximal	None	0%		5.95	2.67	22.11								22.13	6.5				Hertzian	False	True		False				bulbar scar
HM10-50089	9	52	55	47	C	1683	Flake		False		CCS	False	5.3	Proximal	None	0%		16.71	7.25	31.45								22.52	8.29				Hertzian	False	True		False	Elongated Flake
HM10-50090	9	52	56	47	D	1439	Bladelet		False		CCS	False	1	Proximal	None	0%		5.62	1.72	21.58								10.01	4.44				Hertzian	False	True		False
HM10-50091	9	52	56	47	D	1439	Flake		False		CCS	False	12.3	Distal	None	0%				44.58								27.69	13.6							Axial	True
HM10-50092	9	52	56	47	D	1439	Flake		False		Hornfels	False	10	Complete	None	0%		9.81		47.36								21.32	9.16	47.89	21.25	9.32	Indeterminate	False	False	Feather	False	Elongated Flake			bulbar scar
HM10-50093	9	52	56	47	D	1439	Flake		False		Hornfels	False	10	Proximal	None	0%		22.17	6.69	41.39								41.16	8.51				Hertzian	False	True		False
HM10-50094	9	52	56	47	D	1439	Flake		True	Point	Hornfels	False	7.6	Proximal	None	0%		18.23	5.97	47.7								25.32	5.95				Hertzian	False	True		True		Fine	obverse
HM10-50095	9	52	56	47	D	1439	Flake		False		Hornfels	False	1.7	Distal	None	0%				24.8								23.48	5.48							Feather	False
HM10-50096	9	52	56	47	D	1439	Flake		False		Hornfels	False	1.6	Medial	None	0%				21.91								13.83	6.68								False
HM10-50097	9	52	56	47	D	1439	Flake		False		Hornfels	False	10	Indeterminate	None	1-33%	Weathered			43.13								30.17	8.37								False
HM10-50098	9	52	56	47	D	1439	Flake		False		CCS	False	4.1	Medial	None	0%				29.83								21.02	6.75								False
HM10-50099	9	52	56	47	D	1439	Flake		False		Hornfels	False	3.7	Distal	None	1-33%	Weathered			31.88								13.37	10.25							Axial	True
HM10-50100	9	52	56	47	D	1439	Flake		False		CCS	False	0.7	Complete	None	0%		6.49	2.67	20.94								11.52	5.02	20.55	13.19	5.14	Hertzian	False	True	Feather	False	Elongated Flake
HM10-50101	9	52	56	47	D	1439	Chunk				CCS	False	7.8			1-33%	Weathered
HM10-50102	9	52	55	47	C	2407	Chunk				CCS	False	1.9			0%
HM10-50103	9	52	55	47	C	2407	Chunk				CCS	False	2.6			0%
HM10-50104	9	52	55	47	C	2407	Chunk				CCS	False	1.4			0%
HM10-50105	9	52	55	47	C	2407	Flake		True	MRP	Quartzite	True	10.4	Proximal	Right	0%		26.62	11.16	42.49									11.16				Hertzian	False	True		True		Fine	obverse	Refits with HM50106 - H 5109
HM10-50106	9	52	55	47	C	2407	Flake		True	MRP	Quartzite	True	7.6	Proximal	Left	0%				32.79									9.59				Hertzian	False	True		True		Fine	obverse	Refits with H10-50105 - HM10-50109
HM10-50107	9	52	55	47	C	2407	Flake		True	MRP	Quartzite	True	4.1	Medial	Right	0%				26.68									8.95								True		Mixed	obverse	Refits with HM10-50105 - HM10-50109
HM10-50108	9	52	55	47	C	2407	Flake		True	MRP	Quartzite	True	2	Medial	Left	0%				21.8									8.43								True		Mixed	obverse
HM10-50109	9	52	55	47	C	2407	Flake		True	MRP	Quartzite	True	0.9	Medial	Right	0%				17.21									8.13								True		Mixed	obverse	Refits with HM10-50105 - HM10-50108
HM10-50110	9	52	55	47	C	2407	Chunk				CCS	False	44.9			1-33%	Weathered																								core?
HM10-50111	9	52	57	47	D	1700	Flake		False		Quartzite	False	1.6	Complete	None	0%		12.14	3.35	35.49								17.41	3.75	30.9	14.52	3.55	Hertzian	False	True	Feather	False	Elongated Flake
HM10-50112	9	52	57	47	D	1700	Flake		False		CCS	False	5.3	Medial	None	0%				31.03								25.96	10.99								False
HM10-50113	9	52	57	47	D	1700	Flake		False		CCS	False	2.7	Proximal	None	0%		12.58	4.21	36.57								18.06	5.17				Hertzian	False	True		False
HM10-50114	9	52	57	47	D	1700	Flake		False		CCS	False	1.9	Proximal	None	0%		14.05	4.7	26.4								17.75	6.99				Hertzian	False	True		False
HM10-50115	9	52	57	47	D	1700	Flake		True	MRP	Quartzite	False	10.5	Proximal	None	0%		11.54	7.98	39.41								26.85	10.51				Hertzian	False	True		True		Fine	obverse	bulbar scar
HM10-50116	9	52	57	47	D	1700	Flake		False		CCS	False	0.6	Indeterminate	None	0%				20.48								10.15	3.42								False
HM10-50117	9	52	57	47	D	1700	Flake		False		CCS	False	1.2	Medial	None	0%				25.5								25.08	3.85								False
HM10-50118	9	52	57	47	D	1700	Flake		False		Hornfels	False	0.8	Distal	None	0%				23.3								11.29	6.81							Feather	False
HM10-50119	9	52	57	47	D	1700	Flake		True	MRP	Hornfels	False	2	Distal	None	0%				22.79								22.81	5.83							Feather	True		Fine	obverse
HM10-50120	9	52	57	47	D	1700	Flake		False		Quartzite	False	2.8	Distal	None	0%				26.42								26.32	6.52							Hinge	False
HM10-50121	9	52	57	47	D	1700	Core				CCS	True	11.6			33-66%	Weathered			31.67	26.04	27.21	13.48	Unipolar	Irregular core	1	1
HM10-50122	9	52	57	47	C	2002	Flake		False		Hornfels	False	2.7	Indeterminate	None	0%				28.07								19.2	6.72								False
HM10-50123	9	52	57	46	A	1579	Flake		False		Quartzite	False	2.7	Proximal	None	0%		12.9	3.95	30.18								22.38	4.92				Hertzian	False	True		False
HM10-50124	9	52	57	46	A	1579	Chunk				CCS	False	3.6			1-33%	Natural
HM10-50125	9	52	55	47	C	1683	Core				CCS	False	30			0%				37.73	31.37	38.07	27.89	Multipolar	Irregular core	6	2
HM10-50126	9	52	54	47	C	2155	Flake		True	MRP	CCS	False	2.7	Distal	None	0%				26.64								25.41	5.15							Axial	True		Fine	obverse	notched?
HM10-50127	9	52	54	47	C	2155	Flake		False		CCS	False	3.4	Proximal	None	0%		15.55	5.4	27.64								22.53	6.37				Hertzian	False	True		False
HM10-50128	9	52	54	47	C	2155	Flake		False		Hornfels	False	2	Medial	None	0%				27.46								27.25	3.37								False
HM10-50129	9	52	54	47	C	2155	Flake		False		Hornfels	False	2	Distal	None	0%				25.11								21.01	4.82							Feather	True
HM10-50130	9	52	54	47	C	2155	Flake		False		CCS	False	1.1	Complete	None	0%		5.47	2.99	21.86								13.02	5.17	20.73	8.67	3.64	Hertzian	False	True	Overshot	False	Flake
HM10-50131	9	52	54	47	C	2155	Flake		False		Quartzite	False	3.4	Medial	None	0%				27.2								19.06	6.21								False
HM10-50132	9	52	54	47	C	2155	Chunk				Hornfels	False	23			33-66%	Pebble
HM10-50133	9	52	57	46	A	1749	Blade		False		CCS	False	3.7	Medial	None	1-33%	Natural			32.08								16.37	8.32								False
HM10-50134	9	52	57	46	A	1749	Flake		False		CCS	False	0.6	Distal	None	0%				20.28								13.44	3.21							Feather	True
HM10-50135	9	52	57	46	A	1749	Flake		False		CCS	False	1.3	Complete	None	0%		5.83	2.33	23.93								13.13	5.46	22.47	10.73	5.5	Indeterminate	False	False	Feather	False	Flake
HM10-50136	9	52	57	46	A	1749	Flake		False		CCS	False	4.9	Proximal	None	0%				26.25								22.44	10.51				Indeterminate	False	False		False
HM10-50137	9	52	57	46	A	1749	Flake		False		Quartzite	False	4.9	Proximal	None	0%		16.46	3.06	47.4								24.53	5.42				Hertzian	False	True		True
HM10-50138	9	52	57	46	A	1749	Flake		True	Sidescraper	CCS	False	6.1	Complete	None	0%		7.46	3.65	33.23								24.92	8.71	34	23.43	5.16	Hertzian	False	True	Feather	True	Convergent Flake	Semi abrupt	obverse	possibly scraper
HM10-50139	9	52	57	46	A	1749	Flake		False		Quartzite	False	3	Indeterminate	None	0%				29.55								19.56	6.57								True
HM10-50140	9	52	56	46	C	2391	Flake		False		Hornfels	False	2.1	Distal	Left	0%				18.4								17.58	6.37							Feather	False
HM10-50141	9	52	56	46	C	2391	Flake		False		CCS	False	1.6	Complete	None	0%				36.83								36.77	3.75	22.5	29.29	3.63	Hertzian	False	False	Feather	False	Flake			bulbar scar
HM10-50142	9	52	56	46	C	2391	Flake		False		CCS	False	17.6	Proximal	None	0%		9.42	7.11	56.92								22.48	13.28				Hertzian	False	True		True				tool?
HM10-50143	9	52	55	46	D	1641	Flake		False		Hornfels	False	1	Indeterminate	None	0%				21.38								10.31	5.4								False
HM10-50144	9	52	55	46	D	1641	Flake		False		CCS	False	1.4	Distal	None	0%				27.54								12.61	5.42							Indeterminate	False
HM10-50145	9	52	55	46	D	1641	Flake		False		CCS	False	2.7	Medial	None	0%				27.44								11.98	8.21								False
HM10-50146	9	52	55	46	D	1641	Flake		True	MRP	Hornfels	False	4.8	Distal	None	0%				28.43								22.73	7.8							Axial	True		Semi abrupt	obverse
HM10-50147	9	52	55	46	D	1641	Flake		False		Hornfels	False	23.7	Complete	None	0%		4.82	6.77	75.22								40.97	10.54	71.36	22.55	8.54	Hertzian	True	False	Hinge	False	Flake
HM10-50148	9	52	55	46	D	1641	Flake		False		Hornfels	False	3.2	Distal	None	0%				28.91								22.34	4.8							Indeterminate	True
HM10-50149	9	52	55	46	D	1641	Flake		False		CCS	False	3	Complete	None	0%		18.3	4.96	32.33								24.64	6.19	30.56	24.39	5.97	Hertzian	False	True	Feather	False	Convergent Flake
HM10-50150	9	52	55	46	D	1641	Flake		False		Hornfels	False	4.2	Proximal	None	0%		14.96	4.09	30.88								27.02	6.39				Hertzian	False	True		False
HM10-50151	9	52	55	46	D	1641	Flake		False		CCS	False	4.9	Distal	None	0%				42.94								21.7	10.98							Feather	False
HM10-50152	9	52	55	46	D	1641	Flake		False		Hornfels	False	38.8	Complete	None	0%		22.37	8.19	69.63								46.14	11.17	61.69	41.72	10.17	Hertzian	False	True	Hinge	False	Flake
HM10-50153	9	52	55	46	C	2357	Flake	3	False		CCS	False	1.5	Medial	None	1-33%	Natural			25.8								13.83	4.61								False
HM10-50154	9	52	55	46	C	2357	Flake		False		Hornfels	False	0.9	Indeterminate	None	0%				24.38								8.13	4.26								False
HM10-50155	9	52	55	46	C	2357	Flake		False		CCS	False	0.7	Indeterminate	None	1-33%	Natural			22.72								10.8	2.67								False
HM10-50156	9	52	56	47	C	1482	Blade		False		Hornfels	False	2.4	Proximal	None	0%		7.63	4.97	30.3								14.65	6.17				Hertzian	True	False		False
HM10-50157	9	52	56	47	C	1482	Flake		False		CCS	False	1.3	Medial	None	0%				21.39								20.82	4.33								False
HM10-50158	9	52	56	47	C	1482	Flake		False		Hornfels	False	8.4	Complete	None	0%		18.83	6.6	47.58								22.44	9.31	40.79	22.47	9.45	Hertzian	False	True	Feather	False	Convergent Flake
HM10-50159	9	52	56	47	C	1482	Flake		False		Hornfels	False	4.1	Proximal	None	0%		11.71	4.76	31.08								29.46	6.09				Hertzian	False	True		False
HM10-50160	9	52	56	47	C	1482	Flake		False		CCS	False	1.8	Proximal	None	0%		11.74	2.11	32.1								29.8	4.83				Hertzian	False	True		False
HM10-50161	9	52	56	47	C	1482	Flake		False		Quartzite	False	5.9	Distal	None	0%				33.54								20.75	9.91							Axial	False
HM10-50162	9	52	56	47	C	1482	Flake		False		Hornfels	False	2.9	Indeterminate	None	0%				25.43								18.38	5.47								False
HM10-50163	9	52	56	47	C	1482	Flake		False		Quartzite	False	3.8	Proximal	None	0%		12.42	7.75	24.72								21.9	8.17				Hertzian	False	True		False
HM10-50164	9	52	56	47	C	1482	Chunk				CCS	False	6.1			0%
HM10-50165	9	52	56	47	C	1482	Flake		False		CCS	False	2.7	Complete	None	0%				28.47								21.44	5.15	23.23	19.2	4.98	Hertzian	False	True	Hinge	True	Flake			clacite buildup on proximal end?
HM10-50166	9	52	57	47	C	549	Blade		False		CCS	False	9.4	Complete	None	0%		6.45	2.55	54.2								24.57	9.89	52.77	15.16	3.61	Hertzian	False	True	Axial	True	Elongated Flake
HM10-50167	9	52	57	47	C	549	Bladelet		False		CCS	False	1.8	Proximal	None	0%		4.43	2.17	28.66								11.47	5.6				Hertzian	False	True		False
HM10-50168	9	52	57	47	C	549	Flake		False		CCS	False	3.4	Medial	None	0%				35.99								18.91	6.75								False
HM10-50169	9	52	57	47	C	549	Flake		False		CCS	False	3.1	Proximal	None	0%		6.23	4.77	26.98								23.76	6.62				Hertzian	False	True		False
HM10-50170	9	52	57	47	C	549	Flake		False		CCS	False	1.7	Medial	None	0%				23.08								10.8	6.33								False
HM10-50171	9	52	57	47	C	549	Flake		False		Quartzite	False	3.1	Indeterminate	None	0%				24.26								24.35	6.55								False
HM10-50172	9	52	57	47	C	549	Chunk				CCS	False	12.5			1-33%	Natural
HM10-50173	9	52	57	47	C	549	Chunk				CCS	False	2.2			0%
HM10-50174	9	52	57	47	C	549	Core				Quartzite	False	53.8			33-66%	Pebble			55.23	55.65	44.7	20.96	Unipolar	Core-reduced piece	2	1														seems retouched
HM10-50175	9	52	56	46	B	2267	Flake		False		CCS	False	2	Complete	None	1-33%	Weathered	5.42	2.01	34.01								15.67	4.74	33.65	15.63	2.41	Hertzian	False	True	Feather	False	Flake
HM10-50176	9	52	56	46	B	2267	Chunk				CCS	False	1.1			0%
HM10-50177	9	52	54	47	C	2155	Flake		False		CCS	False	0.6	Medial	None	0%				20.45								16.77	3.3								True
HM10-50178	9	190	55	48	A	3323	Flake		False		CCS	False	2	Proximal	None	0%		17.04	7.62	21.42								20.81	6.79				Hertzian	False	True		False
HM10-50179	9	190	55	48	A	3323	Flake		False		Hornfels	False	1.5	Distal	Left	0%				21.97									4.13							Indeterminate	False
HM10-50180	9	190	55	48	A	3323	Flake		False		Hornfels	False	3.7	Medial	None	0%				28.08								20.86	8.46								True
HM10-50181	9	190	55	48	A	3323	Flake		False		CCS	False	7.3	Proximal	None	1-33%	Natural	20.63	9.9	34.19								28.88	11.02				Hertzian	True	False		False
HM10-50182	9	190	55	48	A	3323	Flake		False		Hornfels	False	8.5	Medial	None	0%				33.43								18.25	13.92								True
HM10-50183	9	190	55	48	A	3323	Flake		False		Quartzite	False	3.3	Medial	None	0%				25.49								20.94	8.18								False
HM10-50184	9	52	57	46	B	1746	Bladelet		False		CCS	False	0.8	Proximal	None	0%		4.38	0.85	28.22								11.19	3.28				Hertzian	False	True		False
HM10-50185	9	52	57	46	B	1746	Flake		False		Quartzite	False	1.3	Proximal	None	0%		4.24	1.53	23.59								15.1	5.61				Hertzian	False	True		False
HM10-50186	9	52	57	46	B	1746	Flake		False		CCS	False	1.5	Medial	None	1-33%	Weathered			20.76								12.18	6.77								False
HM10-50187	9	52	57	46	B	1746	Flake		False		CCS	False	1.6	Proximal	None	1-33%	Natural	5.53	2.22	23.19								21.55	4.92				Hertzian	False	False		False
HM10-50188	9	52	57	46	B	1746	Flake		False		CCS	False	0.4	Complete	None	0%		2.74	0.95	22.14								9.83	3.11	21.6	7.4	1.88	Hertzian	False	True	Hinge	False	Elongated Flake
HM10-50189	9	52	57	46	B	1746	Flake		False		CCS	False	3.2	Indeterminate	None	0%		11.08	3.28	29.56								21.64	5.69								False
HM10-50190	9	52	57	46	B	1746	Flake		False		CCS	False	2.7	Complete	None	0%		5.19	2.8	21.83								22.83	7.83	21.78	22.72	7.83	Hertzian	False	True	Feather	False	Flake
HM10-50191	9	52	57	46	B	1746	Flake		False		CCS	False	3.3	Distal	None	0%				24.81								21.75	12.9							Indeterminate	False
HM10-50192	9	52	57	46	B	1746	Flake		True	Sidescraper	CCS	False	14.3	Indeterminate		0%				35.01								33.01	12.58										Mixed	obverse	retouched
HM10-50193	9	52	56	46	D	2414	Blade		False		Quartzite	False	4.5	Proximal	None	0%		14.02	1.71	38.88								17.28	7.26				Hertzian	False	True		False				bulbar scar
HM10-50194	9	52	56	46	D	2414	Flake		False		CCS	False	2.1	Proximal	None	0%		10.93	3.54	29.12								18.07	4.88				Hertzian	False	True		False
HM10-50195	9	52	56	46	A	2347	Blade		False		CCS	False	8.3	Medial	None	0%				60.6								21.24	7.75								False
HM10-50196	9	52	56	46	A	2347	Flake		False		CCS	False	1.3	Indeterminate	None	1-33%	Weathered			26.62								9.78	5.94								False
HM10-50197	9	52	56	46	A	2347	Flake		False		CCS	False	1.9	Proximal	None	0%		10.68	3.82	31.3								15.82	5.47				Hertzian	False	True		False
HM10-50198	9	52	56	46	A	2347	Blade		False		CCS	False	2.5	Proximal	None	0%		8.68	1.98	37.25								14.51	5.19				Hertzian	True	False		False
HM10-50199	9	52	56	46	A	2347	Flake		False		Hornfels	False	15.5	Proximal	None	0%		15.26	4.67	46.51								36.65	11.91				Hertzian	True	True		False
HM10-50200	9	52	56	46	A	2347	Flake		False		Hornfels	False	6.6	Proximal	None	0%		13.5	3.72	49.62								25.31	6.04				Hertzian	False	True		False
HM10-50201	9	52	56	46	A	2347	Flake		False		Hornfels	False	78.9	Medial	None	0%				77.94								75.24	16.09								True
HM10-50202	9	84	57	47	C	4120	Flake		True	Endscraper	Quartzite	False	18.3	Complete	None	0%		11.87	4.95	51.94								27.26	14.73	41.59	30.9	10.58	Hertzian	False	True	Indeterminate	True	Flake	Mixed	obverse
HM10-50203	9	84	57	47	C	4120	Flake		False		CCS	False	3.2	Proximal	None	0%		12.19	3.37	27.53								20.96	6.04				Hertzian	True	True		False
HM10-50204	9	190	56	48	A	3292	Flake		False		Hornfels	False	13.4	Medial	None	33-66%	Weathered			44.95								31.84	13.61								False
HM10-50205	9	190	56	48	A	3292	Flake		False		Hornfels	False	7.1	Proximal	None	0%		14.23	6.85	41.23								23.2	12.92				Hertzian	False	True		False
HM10-50206	9	190	56	48	A	3292	Flake		False		CCS	False	2.8	Proximal	None	0%		11.85	4.2	29.64								21.78	4.94				Hertzian	False	True		False
HM10-50207	9	190	56	48	A	3292	Flake		False		Hornfels	False	7.8	Distal	None	0%				41.12								22.54	8.54							Indeterminate	True
HM10-50208	9	190	56	48	A	3292	Flake		False		Hornfels	False	2.7	Distal	None	0%				28.45								18.72	4.99							Feather	True
HM10-50209	9	190	56	48	A	3292	Flake		False		CCS	False	3	Complete	None	33-66%	Natural	6.89	4	21.12								16.39	8.47	18.1	17.46	8.3	Hertzian	False	True	Axial	False	Flake
HM10-50210	9	190	56	48	A	3292	Flake		False		Hornfels	False	1.9	Proximal	None	0%		14.69	4.46	27.26								16.96	6.05				Hertzian	True	False		False
HM10-50211	9	190	56	48	A	3292	Flake		False		CCS	False	2.4	Medial	None	1-33%	Weathered			26.29								21.07	5.78								False
HM10-50212	9	190	56	48	A	3292	Flake		False		Hornfels	False	1.3	Medial	None	0%				21.33								17.45	4.84								False
HM10-50213	9	190	56	48	A	3292	Flake		False		Hornfels	False	1.5	Distal	None	0%				26.07								23.95	5.25							Feather	False
HM10-50214	9	190	56	48	A	3292	Flake		False		CCS	False	3.7	Medial	None	0%				28.24								26.46	6.77								False
HM10-50215	9	190	56	48	A	3292	Chunk				CCS	False	1.9			0%
HM10-50216	9	190	56	48	A	3292	Chunk				CCS	False	20.4			1-33%	Natural
HM10-50217	9	190	55	48	D	1847	Flake		False		CCS	False	3.6	Proximal	None	0%		8.01	4.75	26.48								23.44	7.8				Hertzian	False	True		False				bulbar scar
HM10-50218	9	190	55	48	D	1847	Flake		False		CCS	False	1.8	Medial	None	0%				22.24								12.22	7.32								True
HM10-50219	9	190	55	48	D	1847	Flake		False		CCS	False	1	Proximal	None	0%		2.63	1.77	24.28								10.4	4.44				Hertzian	False	False		False
HM10-50220	9	190	55	48	D	1847	Flake		False		CCS	False	1.2	Medial	None	0%				25.86								9.43	5.44								False
HM10-50221	9	190	55	48	D	1847	Flake		False		CCS	False	1.8	Medial	None	0%				24.47								15.84	5.05								False
HM10-50222	9	190	55	48	D	1847	Flake		False		Hornfels	False	4.4	Medial	None	0%				33.38								21.84	6.18								False
HM10-50223	9	190	55	48	D	1847	Flake		False		Hornfels	True	3.5	Medial	None	0%				33.1								28.64	5.44								True
HM10-50224	9	190	55	48	D	1847	Flake		False		Hornfels	False	4.4	Proximal	None	1-33%	Pebble			26.21								18.65	9.78				Hertzian	False	True		False
HM10-50225	9	190	55	48	D	1847	Chunk				CCS	False	21.4			0%
HM10-50226	9	190	55	48	D	1847	Blade		False		Hornfels	False	42.1	Complete	None	1-33%	Natural	27.68	10.37	77.11								32.51	13.35	72.53	30.18	13.53	Hertzian	False	True	Hinge	True
HM10-50227	9	190	57	48	C	3312	Flake		False		CCS	False	1.1	Medial	None	0%				22.64								15.84	3.13								True
HM10-50228	9	190	57	48	C	3312	Flake		False		CCS	False	1.9	Proximal	None	0%		11.86	3.04	24.04								19.43	5.1				Hertzian	False	True		False
HM10-50229	9	190	57	48	C	3312	Flake		False		Hornfels	False	1.3	Distal	None	0%				22.67								13.93	3.71							Feather	False
HM10-50230	9	190	57	48	C	3312	Flake		False		Quartzite	False	1	Medial	None	0%				21.52								20.03	2.85								False
HM10-50231	9	190	57	48	C	3312	Blade		False		Hornfels	False	1.9	Medial	None	0%				27.79								13.85	4.91								False
HM10-50232	9	190	57	48	C	3312	Flake		False		CCS	False	2.3	Indeterminate	None	1-33%	Weathered			31.08								18.77	5.93								False
HM10-50233	9	190	57	48	C	3312	Chunk				CCS	False	2.2			1-33%	Weathered
HM10-50234	9	52	55	46	A	2424	Flake		False		CCS	False	8.2	Proximal	None	0%				46.51								28.17	10.09				Hertzian	False	False		False
HM10-50235	9	52	55	46	A	2424	Flake		False		CCS	False	5	Complete	None	0%		7.01	2.39	34.65								17.46	10.71	33.99	16.12	9.58	Hertzian	False	True	Axial	False	Elongated Flake
HM10-50236	9	52	55	46	A	2424	Blade		False		Hornfels	False	7.4	Proximal	None	0%		12.54	3.3	48.84								22.64	6.84				Hertzian	True	True		False
HM10-50237	9	52	55	46	4	2424	Flake		False		Hornfels	False	2.5	Proximal	None	0%		11.55	1.61	27.8								25.61	4.33				Hertzian	False	True		False
HM10-50238	9	52	55	46	4	2424	Flake		False		Hornfels	False	4.6	Proximal	None	0%		8.51	1.85	34.17								24.25	5.78				Hertzian	False	True		False
HM10-50239	9	52	55	46	4	2424	Flake		False		Quartzite	False	3.8	Proximal	None	0%		19.67	7.88	32.28								23.66	8.57				Hertzian	False	True		False
HM10-50240	9	52	55	46	A	2424	Flake		False		CCS	False	7.6	Complete	None	1-33%	Weathered	23.38	8.74	31								30	10.08	30.83	30.65	9.42	Hertzian	False	True	Axial	False	Convergent Flake
HM10-50241	9	52	55	46	A	2424	Flake		False		Hornfels	False	2	Distal	None	1-33%	Weathered			30.56								30.75	3.37							Hinge	False
HM10-50242	9	52	55	46	A	2424	Chunk				CCS	False	2.4			0%
HM10-50243	9	52	55	46	A	2424	Chunk				CCS	False	0.7			0%
HM10-50244	9	52	55	46	A	2424	Chunk				CCS	False	0.4			0%
HM10-50245	9	190	56	48	D	3326	Flake		False		Quartzite	False	1.8	Complete	None	0%		7.34	3.31	23.43								11.98	7.18	24.36	11.11	5.12	Hertzian	False	True	Feather	False	Convergent Flake
HM10-50246	9	190	56	48	D	3326	Flake		True	MRP	CCS	False	4.3	Complete	None	0%		15.69	4.85	27.48								25.04	5.96	23.13	23.6	5.37	Hertzian	True	False	Indeterminate	True	Flake	Mixed	bifacial
HM10-50247	9	190	56	48	D	3326	Flake		False		Hornfels	False	1.7	Indeterminate	None	0%				23.21								14.8	6.77								False
HM10-50248	9	190	56	48	D	3326	Flake		False		Hornfels	False	3.6	Distal	None	0%				23.55								21.87	6.09							Hinge	False
HM10-50249	9	190	56	48	D	3326	Blade		False		Hornfels	False	11.6	Medial	None	0%				49.45								27.45	9.68								True
HM10-50250	9	190	56	48	D	3326	Flake		False		CCS	False	2.4	Medial	None	0%				23.85								19.15	3.86								True
HM10-50251	9	190	56	48	D	3326	Flake		False		Quartzite	False	2.4	Distal	None	0%				23.98								16.37	6.27							Indeterminate	True
HM10-50252	9	190	56	48	D	3326	Flake		False		CCS	False	1.1	Medial	None	0%				20.06								14.4	3.17								False
HM10-50253	9	190	56	48	D	3326	Chunk				Quartz	False	7			0%
HM10-50254	9	190	56	48	D	3326	Flake		False		CCS	False	3.7	Complete	None	33-66%	Weathered			28.58								28.55	6.15	23.7	27.79	5	Indeterminate	False	False	Indeterminate	False	Flake
HM10-50255	9	52	57	46	B	1697	Flake		False		Quartzite	False	5.9	Proximal	None	1-33%	Natural	12.01	6.09	34.15								18.56	9.42				Hertzian	False	True		False
HM10-50256	9	52	57	46	B	1697	Flake		False		CCS	False	2.4	Distal	None	0%				38.11								24.25	2.85							Feather	False
HM10-50257	9	52	57	46	B	1697	Flake		False		CCS	False	0.9	Distal	None	0%				20.58								10.19	5.17							Feather	True
HM10-50258	9	52	57	46	B	1697	Flake		False		Hornfels	False	21.1	Proximal	None	0%		33.88	10.79	48.87								44.58	12.38				Indeterminate	False	False		False				bulbar scar
HM10-50259	9	52	57	46	B	1697	Flake		False		CCS	False	1.5	Medial	None	0%				32.43								14.44	4.85								True
HM10-50260	9	52	57	46	B	1697	Flake		False		CCS	False	1	Distal	None	0%				21								12.04	7.39							Feather	False
HM10-50261	9	52	57	46	B	1697	Flake		False		Hornfels	False	7.3	Proximal	None	0%		5.2	2.01	33.82								22.94	10.46				Hertzian	False	True		True
HM10-50262	9	52	57	46	B	1697	Flake		False		CCS	False	5.9	Distal	None	0%				25.31								18.71	14.55							Indeterminate	False
HM10-50263	9	52	57	46	B	1697	Chunk				Quartz	False	8.4			1-33%	Natural
HM10-50264	9	52	57	46	B	1697	Chunk				CCS	False	16			1-33%	Natural
HM10-50265	9	52	54	46	C	2064	Flake		False		CCS	False	5.7	Complete	None	0%		10.45	3.83	29.17								23.87	8.15	28.25	22.26	7.85	Hertzian	False	True	Axial	False	Flake
HM10-50266	9	52	54	46	C	2064	Bladelet		False		CCS	False	5.4	Distal	None	0%				45.46									20.38							Overshot	True
HM10-50267	9	52	54	46	C	2064	Flake		False		CCS	False	0.6	Proximal	None	0%		3.78	2.66	20.24								20.11	2.71				Hertzian	False	True		False
HM10-50268	9	52	54	46	C	2064	Chunk				CCS	False	10			1-33%	Natural
HM10-50269	9	52	56	47	C	2145	Flake		False		CCS	False	2.1	Proximal	None	0%		11.47	4.98	30.66								17.83	4.77				Hertzian	False	True		True
HM10-50271	9	52	56	47	C	2145	Flake		False		Hornfels	False	1.4	Proximal	None	0%		11.97	4.31	20.29								14.98	4.92				Hertzian	False	False		False				bulbar scar
HM10-50272	9	190	57	48	A	4431	Chunk				CCS	False	2.1			0%
HM10-50273	9	52	56	47	B	1650	Flake		False		CCS	False	3.1	Complete	None	0%		11.81	3.47	36.91								23.98	5.83	34.16	16.81	5.65	Hertzian	False	True	Feather	False	Convergent Flake
HM10-50274	9	52	56	47	B	1650	Flake		False		CCS	False	1.1	Complete	None	0%		2.69	1.55	21.98								9.46	5.8	21.86	9.05	5.66	Hertzian	False	True	Feather	False	Elongated Flake
HM10-50275	9	52	56	47	B	1650	Flake		False		Quartzite	False	2.3	Proximal	None	0%		17.75	2.5	25								24.14	4.96				Hertzian	False	False		False
HM10-50276	9	52	56	47	B	1650	Flake		False		Hornfels	False	2.8	Proximal	None	0%		9.81	4.69	30.75								20.93	4.76				Hertzian	False	True		False
HM10-50278	9	52	57	47	B	545	Flake		False		Hornfels	False	12.9	Complete	None	33-66%	Weathered	14.6	3.39	46.76								45.11	11.36	22.77	42.33	7.23	Hertzian	False	True	Axial	False	Flake
HM10-50279	9	52	56	47	A	2008	Flake		False		CCS	False	0.9	Medial	None	0%				22.02								14.6	3.17								False
HM10-50280	9	52	56	47	A	2008	Flake		False		Hornfels	False	1.9	Distal	None	0%				25.24								13.55	6.54							Feather	False
HM10-50281	9	52	56	47	A	2008	Flake		False		CCS	False	0.8	Distal	None	0%				22.53								12.59	3.74							Hinge	False
HM10-50282	9	52	56	47	A	2008	Flake		False		CCS	False	1.9	Medial	None	0%				29.63								17.29	3.15								False
HM10-50283	9	52	56	47	A	2008	Flake		False		Hornfels	False	13.2	Medial	None	0%				46.75								27.37	13.19								False
HM10-50284	9	52	56	47	A	2008	Flake		False		CCS	False	2.5	Complete	None	0%		7.57	2.87	34.52								15.01	10.16	28.59	13.7	2.71	Hertzian	False	True	Overshot	True	Elongated Flake
HM10-50285	9	190	57	48	C	3320	Flake		False		CCS	False	3.4	Medial	None	0%				23.97								20.36	10.03								True
HM10-50286	9	190	57	48	C	3320	Flake		False		CCS	False	1.9	Medial	None	0%				21.08								19.04	5.81								False
HM10-50287	9	190	57	48	C	3320	Flake		False		Quartzite	False	77.8	Medial	None	1-33%	Natural			78.4								50.37	18.72								False
HM10-50288	9	190	57	48	D	1867	Flake		False		Quartzite	False	2	Medial	None	0%				28.22								15.41	5.06								False
HM10-50289	9	190	57	48	D	1867	Flake		False		Hornfels	False	2.7	Indeterminate	None	1-33%	Weathered			30.04								19.47	7.33								False
HM10-50290	9	190	57	48	D	1867	Flake		False		Quartzite	False	2.8	Proximal	None	0%		16.08	4.62	27.2								25.44	4.91				Hertzian	False	True		True
HM10-50291	9	190	57	48	D	1867	Flake		False		CCS	False	5.7	Proximal	None	0%		2.86	4.04	23.99								23.55	11.19				Hertzian	False	True		False
HM10-50292	9	190	57	48	C	4404	Flake		False		Hornfels	False	5.1	Medial	None	33-66%	Natural			30.7								25.34	7.88								False
HM10-50293	9	190	57	48	C	4404	Flake		False		Hornfels	False	2.1	Proximal	None	0%		4.05	2.73	24.91								24.94	4.99				Hertzian	False	True		False
HM10-50294	9	190	57	48	C	4404	Flake		False		CCS	False	2.8	Proximal	None	1-33%	Weathered	4.46	5.93	30.58								15.13	5.77				Hertzian	False	True		False
HM10-50295	9	190	57	48	C	4404	Flake		False		CCS	False	3	Medial	None	0%				29.54								19.98	6.22								False
HM10-50296	9	190	57	48	C	4404	Flake		False		CCS	False	1.8	Complete	None	0%		5.55	1.53	25.91								12.83	5.98	23.57	12.08	6.02	Hertzian	False	True	Indeterminate	False	Flake
HM10-50297	9	52	56	46	A	1760	Flake		False		CCS	False	2.2	Medial	None	1-33%	Natural			22.01								19.01	8.7								False
HM10-50298	9	52	56	46	A	1760	Bladelet		False		CCS	False	0.7	Medial	None	0%				20.63								6.52	4.26								False
HM10-50299	9	52	56	46	A	1760	Flake		False		CCS	False	1.2	Indeterminate	None	1-33%	Weathered			20.18								7.66	7.5								False
HM10-50300	9	52	56	46	A	1760	Flake		False		CCS	False	1.5	Indeterminate	None	1-33%	Weathered			20.43								15.04	6.39								False
HM10-50301	9	52	56	46	A	1760	Blade		False		CCS	False	1.7	Distal	None	0%				36								13.64	3.47							Hinge	False
HM10-50302	9	52	56	46	A	1760	Flake		False		Hornfels	False	11.1	Proximal	None	0%		17.14	5.94	44.83								23.6	9.51				Hertzian	False	True		False
HM10-50303	9	52	56	46	A	1760	Blade		False		Hornfels	False		Complete	None	0%		11.06	4.19	38.23								16.26	4.74	36.84	15.13	4.16	Hertzian	False	True	Feather	False
HM10-50304	9	52	56	46	A	1760	Chunk				Quartzite	False	3			1-33%	Weathered
HM10-50305	9	52	56	46	A	1760	Flake		False		CCS	False	5.2	Complete	None	0%		7.44	2.3	33.64								18.19	9.16	33.36	16.07	3.64	Hertzian	False	True	Axial	False	Elongated Flake
HM10-50306	9	52	57	46	A	2328	Bladelet		False		CCS	False	0.3	Medial	None	0%				21.23								3.92	2.99								False
HM10-50307	9	52	57	46	A	2328	Blade		False		Hornfels	False	2.9	Proximal	None	0%		10.49	2.6	42.71								12.76	4.65				Hertzian	False	True		False
HM10-50308	9	52	57	46	A	2328	Flake		False		CCS	False	17.6	Complete	None	1-33%	Weathered	13.24	6.7	47.79								36.88	11.89	42.77	31.62	10.33	Hertzian	False	True	Axial	False	Flake
HM10-50309	9	52	56	46	D	1450	Flake		False		Hornfels	False	10	Proximal	None	1-33%	Weathered	13.19	2.18	51.71								30.6	11.27				Hertzian	True	True		False
HM10-50310	9	52	56	46	D	1450	Flake		False		Hornfels	False	3.8	Proximal	None	0%		20.94	3.17	40.22								22.95	5.44				Hertzian	True	True		False
HM10-50311	9	52	56	46	D	1450	Flake		False		CCS	False	2.2	Complete	None	0%		4.33	2.96	33.9								15.55	5.28	33.29	14.46	4.61	Hertzian	False	True	Hinge	False	Flake
HM10-50312	9	52	56	46	D	1450	Flake		False		Hornfels	False	5.1	Complete	None	0%		11.19	4.71	38.37								24.51	8.12	37.9	23.89	3.93	Hertzian	False	True	Feather	False	Convergent Flake
HM10-50313	9	52	56	46	D	1450	Flake		False		CCS	False	0.9	Proximal	None	0%		2.27	2.06	24.38								9.08	3.66				Hertzian	False	False		True
HM10-50314	9	52	57	47	D	2039	Blade		False		CCS	False	1.9	Medial	None	0%				29.58								12.67	5.34								False
HM10-50315	9	52	57	47	D	2039	Flake		False		Hornfels	False	8.4	Indeterminate	None	0%				31.54								18.47	15.29								False
HM10-50316	9	52	57	47	D	2039	Flake		False		CCS	True	5.6	Proximal	None	0%		15.04	8.65	34.9								20.84	9.14				Hertzian	False	True		True				weirdly shattered
HM10-50317	9	52	57	47	D	2039	Flake		False		CCS	False	2.2	Indeterminate	None	1-33%	Natural			23.97								16.13	7.21								False
HM10-50318	9	52	57	47	D	2039	Chunk				CCS	False	12.9			1-33%	Natural
HM10-50319	9	52	55	46	D	2811	Flake		False		Hornfels	False	1.5	Indeterminate	None	1-33%	Weathered			28.4								11.76	6.3								False
HM10-50320	9	52	55	46	D	2811	Flake		False		CCS	False	2	Proximal	None	0%		18.97	5.37	25.95								19.2	6.04				Hertzian	False	True		False
HM10-50321	9	52	55	46	D	2811	Flake		False		Hornfels	False	20	Complete	None	0%		11.98	4.62	51.95								29.22	8.66	51.35	30.34	5.69	Hertzian	True	True	Feather	True	Flake
HM10-50322	9	52	55	46	D	2811	Flake		False		Hornfels	False	5.1	Indeterminate	None	0%				34.5								21.61	11.38								True
HM10-50323	9	52	55	46	D	2811	Chunk				Hornfels	False	5.2			1-33%	Weathered
HM10-50324	9	52	55	46	D	2811	Flake		False		Hornfels	False	7	Medial	None	1-33%	Indeterminate			43.29								29.21	6.41								False
HM10-50325	9	52	55	46	D	2811	Flake				Hornfels		3.8	Complete	None	0%		8.62	2.07	27.47								22.23	10.52	25.94	23.12	4.51	Hertzian	False	True	Axial		Convergent Flake
HM10-50326	9	52	55	46	D	2811	Flake		False		Quartzite	False	16	Complete	None	1-33%	Weathered	19.87	8.42	47.41								46.49	13.09	28.89	35.47	10.84	Hertzian	False	True	Axial	False	Flake
HM10-50327	9	52	55	46	D	2811	Flake		False		Hornfels	False	7	Distal	None	1-33%	Weathered			42.97								16.97	10.53							Indeterminate	False
HM10-50328	9	52	55	46	D	2811	Chunk				CCS	False	2			0%
HM10-50329	9	52	55	46	D	2811	Flake		False		CCS	False	5.7	Indeterminate	None	0%		18.84	8.22	30.97								30.6	9.74								False
HM10-50330	9	52	55	46	D	2811	Flake		False		Hornfels	False	46.7	Proximal	None	0%		32.94	9.84	64.8								48.7	14.75				Hertzian	False	True		False
HM10-50331	9	52	55	46	A	1564	Blade		False		CCS	False	2.7	Medial	None	0%				35.43								18.91	4.29								False
HM10-50332	9	52	55	46	A	1564	Flake		False		Quartzite	False	4	Medial	None	0%				38.65								37.97	10.63								False
HM10-50333	9	52	55	46	A	1564	Flake		False		Quartzite	False	3.9	Indeterminate	None	0%				35.82								19.35	6.22								False
HM10-50334	9	52	55	46	A	1564	Flake		False		Hornfels	False	11.1	Medial	None	1-33%	Weathered			41.49								26.09	13.23								False
HM10-50335	9	52	55	46	A	1564	Flake		False		Quartzite	False	2.3	Distal	None	1-33%	Natural			46.24								12.05	5.35							Feather	False
HM10-50336	9	52	55	46	A	1564	Flake		False		Quartzite	False	2.7	Distal	None	1-33%	Natural			50.92								10.92	7.86							Feather	False
HM10-50337	9	52	55	46	A	1564	Flake		False		CCS	False	5.9	Proximal	None	0%		15.51	4.44	42.48								25.21	6.25				Hertzian	False	True		False
HM10-50338	9	52	55	46	A	1564	Chunk				CCS	False	27.5			1-33%	Pebble
HM10-50339	9	52	55	46	A	1564	Flake		False		Hornfels	False	10.4	Distal	None	1-33%	Weathered			37.57								21.94	13.26							Axial	True
HM10-50340	9	52	55	46	A	1564	Flake		False		Hornfels	False	3.2	Proximal	None	0%		9.81	4.23	35.58								18.18	5.74				Hertzian	False	True		False
HM10-50341	9	52	55	46	A	1564	Flake		False		Hornfels	False	5.5	Medial	None	0%				31.59								24.73	8.51								False
HM10-50342	9	52	55	46	A	1564	Flake		False		Quartzite	False	3.1	Medial	None	0%				24.6								21.04	6.8								False
HM10-50343	9	52	55	46	A	1564	Flake		False		Quartzite	False	1.1	Indeterminate	None	1-33%	Weathered			24.09								14.26	3.64								False
HM10-50344	9	52	55	46	A	1564	Flake		False		Hornfels	False	1.7	Distal	None	0%				27.79								13.21	5.41							Feather	False
HM10-50345	9	52	55	46	A	1564	Flake		False		CCS	False	1.6	Proximal	None	0%		3.89	1.18	23.46								23.05	4.52				Hertzian	False	True		False
HM10-50346	9	52	55	46	A	1564	Chunk				CCS	False	2.1			0%
HM10-50347	9	52	55	46	A	1564	Chunk				CCS	False	2.3			0%
HM10-50348	9	52	55	46	A	1564	Chunk				Quartzite	False	2.6			0%
HM10-50349	9	52	55	46	A	1564	Chunk		False		CCS	False	1			0%
HM10-50350	9	190	57	48	C	4404	Flake		False		CCS	False	9	Complete	None	1-33%	Natural	4.49	1.73	34.44								22.66	14.82	29.29	15.15	3.82	Hertzian	False	True	Overshot	False	Flake
HM10-50351	9	52	57	47	D	552	Flake		False		Hornfels	False	3.2	Proximal	None	0%		10.44	2.08	30.78								23.76	4.39				Hertzian	False	True		False
HM10-50352	9	52	57	47	D	552	Flake		False		Hornfels	False	1.8	Medial	None	0%				24.91								18.49	4.72								False
HM10-50353	9	52	57	47	D	552	Flake		False		Hornfels	False	1.8	Indeterminate	None	0%				23.72								19.74	5.23								False
HM10-50354	9	52	57	47	D	552	Flake		False		CCS	False	3	Proximal	None	0%		4.35	2.67	21.28								18.58	8.58				Hertzian	False	True		False
HM10-50355	9	52	57	47	D	552	Chunk				CCS	False	1.5			0%
HM10-50356	9	52	57	47	D	552	Chunk				CCS	False	1.6			0%
HM10-50357	9	190	55	48	B	3308	Flake		False		Hornfels	False	1.1	Proximal	None	0%		5.6	2.75	22.81								14.75	3.75				Hertzian	True	True		False
HM10-50358	9	190	55	48	B	3308	Flake		False		CCS	False	2.4	Proximal	None	0%		5.78	2.1	25.18								20.17	6.06				Hertzian	False	True		False
HM10-50359	9	190	55	48	B	3308	Flake		False		Quartzite	False	0.7	Proximal	None	0%		6.43	3.4	21.51								12.54	3.84				Hertzian	False	True		False
HM10-50360	9	190	55	48	B	3308	Flake		False		CCS	False	1.1	Distal	None	1-33%	Indeterminate			24.27								7.19	9.54							Feather	False
HM10-50361	9	190	55	48	B	3308	Flake		False		Hornfels	False	3.7	Proximal	None	0%		3.92	4	31.47								20.31	7.23				Hertzian	False	True		False
HM10-50362	9	190	55	48	B	3308	Flake		False		Hornfels	False	3	Medial	None	0%				28.92								18.45	8.25								False
HM10-50363	9	190	55	48	B	3308	Blade		False		Hornfels	False	3	Proximal	None	0%		11.3	3.66	27.26								17.25	5.92				Hertzian	False	True		False
HM10-50364	9	190	55	48	B	3308	Flake		False		Hornfels	False	2.4	Proximal	None	0%		10.89	6.66	23								17.23	6.86				Hertzian	False	True		False
HM10-50365	9	190	55	48	B	3308	Blade		False		CCS	False	1.3	Proximal	None	0%		7.42	3.99	24.35								15.4	4.49				Hertzian	False	True		False
HM10-50366	9	190	55	48	B	3308	Flake		False		Quartzite	False	2.4	Complete	None	0%		4.51	1.64	30.1								30.4	4.95	18.57	29.85	4.58	Hertzian	False	False	Feather	False	Flake
HM10-50367	9	190	55	48	B	3308	Flake		False		CCS	False	5.1	Proximal	None	0%		6.64	3.54	29.53								29.54	11.02				Hertzian	True	True		False
HM10-50368	9	190	55	48	B	3308	Flake		False		CCS	False	4	Proximal	None	0%		6.32	1.68	28.86								19.38	6.16				Hertzian	True	True		False
HM10-50369	9	190	55	48	B	3308	Flake		False		Quartzite	False	11.1	Medial	None	1-33%	Weathered			37.32								28.33	11.91								False
HM10-50370	9	190	55	48	B	3308	Flake		False		Hornfels	False	5.2	Proximal	None	0%		10.62	5.93	27.54								22.21	6.95				Hertzian	False	True		False
HM10-50371	9	190	55	48	B	3308	Flake		False		CCS	False	8.1	Indeterminate	None	1-33%	Natural	12.45	6.32	43.31								29.19	7.12								False
HM10-50372	9	190	55	48	B	3308	Blade		False		CCS	False	10.3	Proximal	None	0%		6.96	3.9	37.59								30.09	9.88				Hertzian	False	True		False
HM10-50373	9	190	55	48	B	3308	Chunk				CCS	False	19.6			1-33%	Natural
HM10-50374	9	190	55	48	B	3308	Chunk				CCS	False	34.6			0%
HM10-50375	9	190	55	48	B	3308	Flake		True	MRP	Quartzite	False	9.5	Complete	None	0%		19.54	6.6	36.77								30.58	8.78	34.37	30.35	8.61	Hertzian	False	True	Feather	True	Flake	Fine	obverse
HM10-50376	9	52	55	46	C	2013	Flake		False		CCS	False	4.5	Complete	None	0%		2.91	2.86	44.47								18.76	8.82	42.94	10.22	4.86	Hertzian	False	True	Feather	False	Flake
HM10-50377	9	52	55	46	C	2013	Bladelet		False		CCS	False	2.4	Proximal	None	1-33%	Weathered	9.79	4.74	37.45								10.03	7.35				Hertzian	False	True		False
HM10-50378	9	52	55	46	C	2013	Flake		False		CCS	False	2.5	Medial	None	0%				43.53								16.52	5.84								False
HM10-50379	9	52	55	46	C	2013	Flake		False		CCS	False	9.4	Indeterminate	None	0%				36.12								29.84	12.33								False
HM10-50380	9	52	55	46	C	2013	Flake		False		Quartzite	False	1.3	Medial	None	0%				29.72								16.23	3.05								False
HM10-50381	9	52	55	46	C	2013	Flake		False		Quartzite	False	0.6	Medial	None	0%				19.67								11.75	2.24								False
HM10-50382	9	52	55	46	A	901	Flake		False		Hornfels	False	4.9	Medial	None	0%				29.57								26.45	5.98								False
HM10-50383	9	52	55	46	A	901	Flake		False		CCS	False	13	Complete	Right	0%		17.63	9.56	45.03									9.08	26.86		10.02	Hertzian	True	True	Indeterminate	True	Flake
HM10-50384	9	52	55	46	A	901	Blade		False		Hornfels	False	5.5	Medial	None	0%				57.86								17.09	12.44								False
HM10-50385	9	52	55	46	A	901	Blade		False		Quartzite	False	3.4	Complete	None	0%		6.41	3.25	47.69								15	5.58	43.22	15.65	5.21	Hertzian	False	True	Feather	True
HM10-50386	9	52	56	46	C	1045	Flake		False		CCS	False	1	Proximal	None	0%		2.9	0.97	28.02								11.95	4.61				Hertzian	True	False		False
HM10-50387	9	52	54	47	D	2022	Flake		False		CCS	False	5.8	Proximal	None	0%		7.32	3.69	34.76								19.32	12.36				Hertzian	False	False		False
HM10-50388	9	52	54	47	D	2022	Flake		False		Quartzite	False	1.5	Proximal	None	0%		2.54	1.12	27.89								16.19	3.53				Hertzian	False	False		True
HM10-50389	9	52	55	46	B	2029	Bladelet		False		CCS	False	1	Proximal	None	0%		8.25	2.64	24.38								11.82	4.14				Indeterminate	False	False		True
HM10-50390	9	52	55	46	B	2029	Flake		False		Quartzite	False	0.8	Complete	None	0%		1.93	0.7	21.17								10.83	4.35	21.05	8.9	21.03	Indeterminate	False	False	Feather	False	Convergent Flake
HM10-50391	9	52	55	46	B	2029	Flake		False		CCS	False	7.1	Indeterminate	None	0%		49.02										26.79	8.23								False
HM10-50392	9	52	54	46	B	2018	Flake		False		CCS	False	10	Proximal	None	0%		12.74	5.25	48.33								24.79	11.83				Hertzian	False	True		False
HM10-50393	9	52	54	46	B	2018	Flake		False		CCS	False	1.3	Medial	None	0%				21.41								20.96	4.71								False
HM10-50394	9	52	54	46	B	2018	Flake		False		CCS	False	1.6	Complete	None	0%		12.71	3.5	24.13								17.72	5.15	19.59	16.34	4.94	Hertzian	False	True	Feather	False	Flake
HM10-50395	9	52	54	46	B	2018	Flake		False		Hornfels	False	1.7	Distal	None	0%				23.54								12.13	6.84							Indeterminate	False
HM10-50396	9	52	54	46	B	2018	Flake		False		CCS	False	1.8	Medial	None	0%				23.04								16.83	5.69								False
HM10-50397	9	52	54	46	B	2018	Flake		False		CCS	False	1	Complete	None	0%		7.81	1.89	20.49								14.24	3.57	20.18	12.84	3	Hertzian	True	True	Feather	False	Flake
HM10-50398	9	52	54	46	B	2018	Flake		False		CCS	False	2.7	Proximal	None	0%		15.21	5.92	26.92								18.04	6.92				Hertzian	False	True		False
HM10-50399	9	52	54	46	B	2018	Flake		False		Hornfels	False	1.4	Proximal	None	0%		6.42	2.17	23.45								15.46	3.4				Hertzian	False	True		False
HM10-50400	9	52	54	46	B	2018	Flake		False		Hornfels	False	1.3	Medial	None	0%				20.03								15.43	3.91								False
HM10-50401	9	52	54	46	B	2018	Flake		False		Hornfels	False	3.4	Medial	None	0%				32.32								19.31	5.49								False
HM10-50402	9	52	54	46	B	2018	Flake		False		CCS	False	1.3	Distal	None	0%				26.84								10.57	5.16							Feather	False
HM10-50403	9	52	54	46	B	2018	Flake		False		CCS	False	5.4	Proximal	None	0%		11.4	2.62	27.69								23.7	9.32				Hertzian	False	True		False
HM10-50404	9	52	54	46	B	2018	Flake		False		CCS	False	2.4	Indeterminate	None	0%				35.9								14.83	6.23								False
HM10-50405	9	52	54	46	B	2018	Flake		False		CCS	False	11.2	Proximal	None	0%		12.82	5.78	39.8								30.85	9.26				Hertzian	False	True		False
HM10-50406	9	52	54	46	B	2018	Core				Quartzite	False	19			0%				37.39	36.8	32.24	16.16	Discoid	Irregular core	10
HM10-50407	9	52	54	46	B	1778	Flake		False		CCS	False	1.9	Complete	None	0%		11.94	5.09	25.19								25.33	5.7	20.8	24.19	5.1	Hertzian	False	True	Feather	False	Flake
HM10-50408	9	52	54	46	B	1778	Flake		False		Hornfels	False	4	Proximal	None	0%		14.32	4.76	28.54								23.65	7.16				Hertzian	True	False		False
HM10-50409	9	52	54	46	B	1778	Flake		False		CCS	False	2.1	Proximal	None	0%		9.1	4.37	24.43								14.02	7.87				Hertzian	False	True		False
HM10-50410	9	52	54	46	B	1778	Flake		False		Quartzite	False	2.4	Proximal	None	0%		8.68	3.07	34.46								17.02	4.69				Hertzian	False	True		False
HM10-50411	9	52	54	46	B	1778	Blade		False		Hornfels	False	2	Proximal	None	0%		11.54	3.74	22.5								17.98	4.7				Hertzian	False	True		False
HM10-50412	9	52	54	46	B	1778	Flake		False		Quartzite	False	2	Medial	None	0%				19.53								17.29	4.9								False
HM10-50413	9	52	54	46	B	1778	Flake		False		CCS	False	7.2	Medial	None	0%				23.41								15.34	13.14								False
HM10-50414	9	52	54	46	B	1778	Flake		False		Quartzite	False	2.8	Distal	None	0%				29.82								29.25	6.33							Feather	False
HM10-50415	9	52	54	46	B	1778	Flake		False		Hornfels	False	0.8	Distal	None	0%				21.25								15.26	2.71							Feather	False
HM10-50416	9	52	54	46	B	1778	Flake		False		Quartzite	False	1	Distal	None	0%				23.31								18.86	5.75							Feather	False
HM10-50417	9	52	54	46	B	1778	Flake		False		CCS	False	4.6	Complete	None	0%		18.27	6.44	39.44								20.97	7.1	31.31	19.41	6.98	Hertzian	False	True	Feather	False	Flake
HM10-50418	9	52	54	46	B	1778	Core				CCS	False	51.1			0%				42.67	37.51	31.76	28.02	Multipolar	Irregular core	5	3
HM10-50419	9	52	56	46	B	2979	Blade		False		CCS	False	3	Medial	None	0%				30.32								16.25	6.55								False
HM10-50420	9	52	56	46	B	2979	Flake		False		Quartzite	False	3.8	Distal	None	0%				29.9								25.93	6.82							Hinge	False
HM10-50421	9	52	56	46	B	2979	Flake		False		Quartzite	False	6.8	Distal	None	0%				30.77								19.58	14.59							Axial	False
HM10-50422	9	52	56	46	B	2979	Flake		False		Quartzite	False	1.2	Proximal	None	0%		5.5	2.19	19.62								18.14	4.62				Hertzian	False	True		False
HM10-50423	9	52	56	46	B	2979	Flake		False		Hornfels	False	4.6	Indeterminate	None	0%				30.33								20.51	9.35								False
HM10-50424	9	52	56	46	B	2979	Flake		False		Quartzite	False	1.6	Complete	None	0%		8.37	2.01	30.28								25.61	6.07	21.81	16.86	4.08	Hertzian	False	True	Feather	False	Flake
HM10-50425	9	52	56	46	B	2979	Flake		False		Hornfels	False	14.4	Complete	None	0%		19.37	8.02	48.2								46.74	10.06	38.69	32.45	9.52	Hertzian	False	False	Feather	True	Flake
HM10-50426	9	52	56	46	B	2979	Flake		False		Hornfels	False	50	Complete	None	0%		22.93	5.18	60.65								62.69	17.26	53.29	47.1	11.67	Hertzian	False	False	Axial	False	Flake
HM10-50427	9	52	56	47	D	1841	Flake		False		Quartzite	False	1.4	Medial	None	0%				24.8								8.16	6.92								False
HM10-50428	9	52	56	47	D	1841	Flake		False		CCS	False	0.8	Distal	None	0%				21.39								12.91	4.17							Feather	False
HM10-50429	9	52	56	47	D	1841	Flake		False		CCS	False	1.8	Medial	None	0%				25.29								21.55	2.91								False
HM10-50430	9	52	56	47	D	1841	Flake		False		CCS	False	1.5	Complete	None	0%		6.5	4.36	21.77								21.95	6.54	17.25	16.88	5.77	Hertzian	False	True	Feather	False	Flake
HM10-50431	9	52	56	47	D	1841	Flake		False		CCS	False	3	Proximal	None	0%		10.17	3.83	23.7								19.61	7.63				Hertzian	False	True		False
HM10-50432	9	52	56	47	D	1841	Flake		False		CCS	False	1.5	Proximal	None	0%		8.43	3.76	25.47								17.65	4.01				Hertzian	False	True		False
HM10-50433	9	52	56	47	D	1841	Flake		False		CCS	False	2	Medial	None	0%				23.15								19.39	5.35								False
HM10-50434	9	52	56	47	D	1841	Blade		False		Hornfels	False	4.1	Proximal	None	1-33%	Weathered	9.45	5.08	33.11								19.22	5.51				Hertzian	False	True		True				retouch inverse?
HM10-50435	9	52	56	47	D	1841	Flake		False		Quartzite	False	0.6	Complete	None	0%		7.16	1.43	23.84								22.76	2.24	15.61	23.22	1.7	Hertzian	False	False	Feather	False	Flake
HM10-50436	9	52	56	47	D	1841	Flake		False		Hornfels	False	2.6	Distal	None	0%				35.5								13.09	7.27							Indeterminate	False
HM10-50437	9	52	56	47	D	1841	Blade		False		Hornfels	False	3.5	Medial	None	0%				29.23								13.6	7.8								False
HM10-50438	9	52	56	47	D	1841	Flake		False		Hornfels	False	2.3	Distal	None	0%				25.11								18.74	4.51							Hinge	False
HM10-50439	9	52	56	47	D	1841	Flake		False		CCS	False	1	Medial	None	0%				23.35								17.7	2.98								False
HM10-50440	9	52	56	47	D	1841	Flake		False		Quartzite	False	4.4	Medial	None	0%				36.71								32.93	5.01								False
HM10-50441	9	52	56	47	D	1841	Bladelet		False		Hornfels	False	2.7	Distal	None	0%				39.35								11.8	7.22							Feather	False
HM10-50442	9	52	56	47	D	1841	Flake		False		Hornfels	False	4.1	Distal	None	0%				29.78								20.85	7.61							Overshot	True
HM10-50443	9	52	56	47	D	1841	Flake		False		CCS	False	8.8	Complete	None	0%		22.79	6.87	38.96								31.2	7.88	33.47	26.53	7.58	Hertzian	False	True	Indeterminate	False	Flake
HM10-50444	9	52	56	47	D	1841	Flake		False		Hornfels	False	1.5	Complete	None	0%		8.26	1.43	29.97								18.96	2.74	29.8	19.27	2.63	Hertzian	False	True	Feather	False	Flake
HM10-50445	9	52	56	47	D	1841	Flake		False		CCS	False	4	Proximal	None	0%		13.24	4.97	37								22.18	5.17				Hertzian	False	True		False
HM10-50446	9	52	56	47	D	1841	Flake		False		Quartzite	False	11.7	Medial	None	0%				50.09								22.12	10.98								False				Proximal?
HM10-50447	9	52	56	47	D	1841	Blade		False		CCS	False	10.9	Complete	None	0%		2.72	1.03	52.47								22.44	11.24	52.98	19.92	2.02	Hertzian	False	True	Hinge	True
HM10-50448	9	52	56	46	A	1387	Flake		False		Hornfels	False	2.8	Indeterminate	None	0%				39.31								14.09	6.84								False
HM10-50449	9	52	56	46	A	1387	Flake		False		Hornfels	False	4.2	Proximal	None	0%		19.79	8.27	36.79								32.58	8.12				Hertzian	False	True		False
HM10-50450	9	52	56	46	A	1387	Flake		True	MRP	Hornfels	False	8	Complete	None	0%		8.52	9.32	39.98								29.95	10.03	39.24	29.87	9.19	Hertzian	False	True	Feather	True	Convergent Flake	Fine	obverse
HM10-50451	9	52	56	46	A	1387	Core				Hornfels	False	91			1-33%	Pebble			65.31	65.96	32.72	44.4	Multipolar	Irregular core	8
HM10-50452	9	52	56	46	A	1387	Flake		False		Quartzite	False	9.6	Complete	None	0%		11.99	5.09	47.2								29.29	9.07	43.73	26.44	6.98	Hertzian	False	True	Feather	False	Convergent Flake
HM10-50453	9	52	56	46	A	1387	Flake		False		Hornfels	False	1.9	Proximal	None	0%		5.15	4.45	28.33								27.47	5.74				Hertzian	False	True		False
HM10-50454	9	52	56	46	A	1387	Blade		True	Retouched Blade	Quartzite	False	4.4	Medial	None	0%				37.54								17.97	7.04								True		Mixed	obverse	notched? projectile?
HM10-50455	9	52	56	46	A	1387	Blade		False		Hornfels	False	2.2	Complete	None	0%		9.83	4.76	35.61								13.22	6.08	34.46	10.68	5	Hertzian	True	False	Feather	False
HM10-50456	9	52	56	46	A	1387	Blade		False		CCS	False	4	Medial	None	0%				32.9								18.64	5.32								False
HM10-50457	9	52	56	46	A	1387	Flake		False		CCS	False	11.3	Proximal	None	0%		3.1	3.52	41.15								19.08	13.08				Hertzian	True	True		False
HM10-50458	9	52	56	46	A	1387	Core				Quartzite	False	29.7			0%				43.78	43.15	37.35	16.01	Unipolar	Levallois	5	3
HM10-50459	9	52	57	46	B	2366	Flake		False		Hornfels	False	2.3	Complete	None	0%		3.66	3.2	27.5								26.13	6.26	19.76	22.1	4.96	Hertzian	False	False	Feather	False	Flake
HM10-50460	9	52	57	46	B	2366	Flake		False		Quartzite	False	12	Proximal	None	0%		6.64	7.38	49.12								27.4	9.58				Hertzian	False	True		False
HM10-50461	9	52	57	46	B	2366	Flake		False		Hornfels	False	6	Proximal	None	0%		11.86	5.73	36.66								36.49	6.56				Hertzian	False	True		False
HM10-50462	9	52	57	46	B	2366	Flake		False		Other	False	10.2	Indeterminate	None	0%		8.78	8.04	46.43								22.38	11.17								False				very eroded
HM10-50463	9	52	57	46	B	2366	Chunk				Quartz	False	1.5			0%
HM10-50464	9	52	57	46	B	2366	Flake		False		Quartzite	False	32.1	Complete	None	0%		15.57	7.63	64.98								51.48	17.8	56.28	29.39	7.38	Hertzian	False	True	Hinge	False	Flake
HM10-50465	9	52	54	46	D	2058	Flake		False		CCS	False	2.8	Complete	None	0%		3.41	0.77	44.02								21.11	4.16	42.54	21.28	2.96	Hertzian	True	False	Feather	False	Elongated Flake
HM10-50466	9	52	54	46	D	2058	Flake		False		Hornfels	False	2	Complete	None	0%		7.53	3.8	24.84								21.99	5.59	22.67	17.23	5.43	Hertzian	False	True	Feather	False	Flake
HM10-50467	9	52	54	46	D	2058	Flake		False		Hornfels	False	5.9	Complete	None	0%		16.07	6.21	39.85								25.44	9.5	37.82	18.05	6.49	Hertzian	True	True	Overshot	False	Elongated Flake
HM10-50468	9	52	54	46	D	2058	Flake		False		Quartzite	False	4.3	Complete	None	0%		13.36	6.7	28.51								28.47	6.9	20.09	19.69	6.79	Hertzian	False	False	Indeterminate	False	Flake			very eroded
HM10-50469	9	52	56	48	B	3295	Flake		False		CCS	False	1.5	Complete	None	0%		3.84	1.47	20.94								19.19	3.7	21	14.96	3.2	Indeterminate	False	False	Feather	False	Flake
HM10-50470	9	52	56	48	B	3295	Flake		False		Quartzite	False	1	Proximal	None	0%		9.38	2.94	21.39								16.06	3.41				Hertzian	False	True		False
HM10-50471	9	52	56	48	B	3295	Flake		False		CCS	False	0.8	Complete	Left	0%		4.75	1.4	23.62									3.24	20		2.62	Hertzian	False	True	Feather	False	Flake
HM10-50472	9	52	56	48	B	3295	Flake		False		Hornfels	False	4	Indeterminate	None	0%		5.01	1.56	35.53								19.83	6.37							Feather	True
HM10-50473	9	52	56	48	B	3295	Flake		False		CCS	False	0.8	Medial	None	0%				21.79								9.74	2.59								False
HM10-50474	9	52	56	48	B	3295	Flake		False		CCS	False	3.5	Medial	None	0%				26.75								20.87	4.66								False
HM10-50475	9	52	56	48	B	3295	Blade		False		CCS	False	2.4	Proximal	None	0%		7.12	3.94	29.8								13.64	6.72				Hertzian	False	True		False
HM10-50476	9	52	56	48	B	3295	Flake		False		Hornfels	False	3.2	Medial	None	0%				25.11								18.93	6.49								False
HM10-50477	9	52	56	48	B	3295	Flake		False		CCS	False	1.1	Distal	None	1-33%	Natural			22.25								12.32	4.62							Hinge	False
HM10-50478	9	52	56	48	B	3295	Flake		False		CCS	False	2.2	Medial	None	0%				21.86								13.04	8.57								False
HM10-50479	9	52	56	48	B	3295	Chunk				CCS	False	0.4			0%
HM10-50480	9	52	55	47	A	2430	Flake		False		CCS	False	1	Distal	None	0%				25.29								20.88	2.81							Feather	False
HM10-50481	9	52	55	47	A	2430	Blade		False		CCS	False	4.6	Medial	None	1-33%	Weathered			39.13								17.76	8.15								True
HM10-50482	9	52	55	47	A	1769	Flake		False		CCS	False	1.8	Proximal	None	0%		24.16	6.33	26.44								25.57	6.55				Hertzian	False	False		False
HM10-50483	9	52	55	47	A	1769	Flake		False		CCS	False	0.7	Indeterminate	None	0%				22.8								17.08	4.01								False
HM10-50484	9	52	56	46	A	2335	Flake		False		Quartzite	False	6.5	Complete	None	0%		3.96	1.14	45.75								33.13	8.48	32	22.5	4.72	Hertzian	False	True	Axial	False	Flake
HM10-50485	9	52	56	46	A	2335	Flake		False		CCS	False	2.8	Proximal	None	1-33%	Natural	8.84	4.43	26.53								20.13	7.87				Hertzian	False	True		False
HM10-50486	9	52	56	46	A	2335	Chunk				CCS	False	0.7			1-33%	Weathered
HM10-50487	9	52	56	46	A	2335	Flake		False		Quartzite	False	31.7	Complete	None	1-33%	Weathered	37.22	11.66	62.33								54.54	13.02	45.5	51.38	12.81	Hertzian	False	False	Feather	False	Flake
HM10-50488	9	52	57	46	B	2290	Flake		False		CCS	False	2.6	Distal	None	0%				28.94								29.18	5.39							Feather	False
HM10-50489	9	52	55	47	C	910	Flake		False		Hornfels	False	6.1	Complete	Right	0%				58.96									7.51	57.86		4.7	Hertzian	False	True	Indeterminate	False	Flake
HM10-50490	9	52	55	47	C	910	Flake		False		CCS	False	1.6	Medial	None	0%				22.64								22.67	3.63								False
HM10-50491	9	52	55	47	C	910	Flake		False		CCS	False	2	Complete	None	0%		5.4	3.27	28.83								16.19	4.69	23	16.13	4.17	Hertzian	False	True	Feather	False	Flake
HM10-50492	9	52	55	47	C	910	Chunk				CCS	False	0.7			0%
HM10-50493	9	52	54	48	C	1637	Flake		False		Hornfels	False	1.3	Proximal	None	0%		7.1	3.31	21.11								19.72	5.01				Hertzian	False	False		False
HM10-50494	9	52	54	48	C	1637	Flake		False		CCS	False	1.1	Complete	None	0%		2.88	3.1	25.09								22.34	5.08	19.52	22.12	4.74	Hertzian	False	True	Feather	False	Flake
HM10-50495	9	195	54	48	C	1637	Core		False		CCS	False	10.8			1-33%	Natural			34.57	33.47	24.88	11.91	Unipolar	Levallois	1	1														Levallois core?
HM10-50496	9	52	54	48	C	1637	Flake		False		CCS	False	2.7	Medial	None	0%				29.61								13.73	8.29								False
HM10-50497	9	52	56	46	C	2319	Flake		False		Hornfels	False	13.1	Complete	None	0%		17.24	9	39.6								34.54	10.65	39.29	25.09	10.02	Indeterminate	False	False	Feather	False	Flake
HM10-50498	9	52	56	46	C	2319	Flake		False		CCS	False	4.3	Proximal	None	0%		3.95	4.12	38.14								32.35	7.8				Hertzian	False	True		False
HM10-50499	9	52	56	46	C	2319	Flake		False		Hornfels	False	8.5	Distal	None	0%				34.67								29.39	8.64							Feather	False
HM10-50500	9	52	56	46	C	2319	Flake		False		CCS	False	1.6	Distal	None	0%				21.42								21.19	4.6							Feather	False
HM10-50501	9	52	56	46	C	2319	Flake		False		CCS	False	0.8	Proximal	None	0%		6.56	4.07	24.84								12.75	4.78				Hertzian	False	False		False
HM10-50502	9	52	56	46	C	2319	Flake		False		Hornfels	False	6.6	Complete	None	0%		19.54	6.25	33.43								27.9	8.18	27.38	27.2	8.35	Hertzian	False	True	Feather	False	Flake
HM10-50503	9	52	56	46	C	2319	Flake		False		CCS	False	5.8	Distal	None	0%				36.53								26.06	7.01							Feather	False
HM10-50504	9	52	56	46	B	2473	Flake		True	MRP	CCS	False	4.1	Proximal	None	0%		8.55	2.61	31.79								24.25	6.6				Hertzian	True	True		True		Mixed	obverse	long scratchmarks
HM10-50505	9	52	56	46	B	2473	Flake		False		Quartzite	False	4.7	Complete	None	0%		2.4	6.05	33.33								22.03	7.65	32.33	22.82	6.63	Hertzian	True	True	Feather	False	Flake
HM10-50506	9	52	56	46	B	2473	Flake		False		Quartzite	False	20.3	Complete	None	0%		28.52	7.94	47.12								43.84	12.45	32.06	35.61	10.17	Hertzian	False	True	Feather	False	Flake
HM10-50507	9	52	56	46	B	2473	Flake		False		CCS	False	5.4	Complete	None	0%		12.71	3.76	29.46								19.98	11.49	28.74	19.07	6.86	Hertzian	False	True	Feather	False	Flake
HM10-50508	9	52	56	46	B	2473	Flake		False		Quartzite	False	1	Medial	None	0%				20.41								14.79	4.25								False
HM10-50509	9	52	56	46	B	2473	Chunk				CCS	False	1.4			0%
HM10-50510	9	52	56	46	B	2473	Flake		False		Quartzite	True	10.3	Medial	None	0%				42.35								27.59	10.77								False
HM10-50511	9	52	56	48	D	4287	Flake		False		CCS	False	3.7	Proximal	None	0%		12.39	4.71	28.74								26.31	5.99				Hertzian	False	True		False
HM10-50512	9	52	56	48	D	4287	Flake		False		Quartzite	False	4.6	Proximal	None	0%		7.34	4.82	29.53								29.07	5.56				Hertzian	False	False		False
HM10-50513	9	52	56	48	D	4287	Flake		False		Hornfels	False	15.4	Proximal	None	0%		21.85	9.61	49.44								31.17	12.14				Hertzian	False	True		False
HM10-50514	9	52	56	48	D	4287	Flake		False		CCS	False	10	Proximal	None	0%		23.29	8.6	46.58								44.08	10.45				Hertzian	True	True		False
HM10-50515	9	52	56	48	D	4287	Flake		False		CCS	False	1.4	Proximal	None	0%		14.61	4.5	23.17								17.42	5.19				Hertzian	False	True		False
HM10-50516	9	52	56	48	D	4287	Flake		False		CCS	False	0.9	Proximal	None	0%		10.1	2.22	20.78								16.83	3.03				Hertzian	False	True		False
HM10-50517	9	52	56	48	D	4287	Flake		False		Quartzite	False	3.4	Proximal	None	0%		11.31	3.96	26.29								23.08	7.05				Hertzian	False	True		False
HM10-50518	9	52	56	48	D	4287	Flake		False		Quartzite	False	2.5	Proximal	None	0%		12.23	6.88	22.23								21.17	7.2				Hertzian	False	False		False
HM10-50519	9	52	56	48	D	4287	Blade		False		CCS	False	1.4	Medial	None	0%				25.2								15.2	3.42								False
HM10-50520	9	52	56	48	D	4287	Flake		False		Quartzite	False	2.1	Medial	None	0%				24.79								23.13	5.21								False
HM10-50521	9	52	56	48	D	4287	Bladelet		False		CCS	False	1	Medial	None	0%				19.66								9.97	5.69								False
HM10-50522	9	52	56	48	D	4287	Flake		False		Quartzite	False	2.8	Distal	None	0%				22.38								21.56	9.42							Feather	False
HM10-50523	9	52	56	48	D	4287	Flake		False		CCS	False	1.4	Distal	None	0%				25.62								25.53	4.24							Feather	False
HM10-50524	9	52	56	48	D	4287	Flake		False		Quartzite	False	4.2	Complete	None	0%		17.58	6.83	28.51								21.11	7.04	27.16	19.75	7.24	Hertzian	False	True	Feather	False	Flake
HM10-50525	9	52	56	48	D	4287	Flake		False		Quartzite	False	6.4	Complete	None	0%		11.36	3.57	43.95								26.42	7.38	44.08	19.93	4.88	Hertzian	False	True	Overshot	False	Elongated Flake
HM10-50526	9	52	56	48	D	4287	Flake		False		Hornfels	False	17.2	Complete	Left	0%		36.9	10.15	46.89									38.78	29.24		11.13	Hertzian	False	False	Axial	False	Flake
HM10-50527	9	52	56	48	D	4287	Chunk				CCS	False	2			0%
HM10-50528	9	52	56	48	D	4287	Chunk				Quartz	False	43.2			0%
HM10-50529	9	52	54	46	A	2300	Flake		False		Hornfels	False	11.4	Proximal	None	0%		21.07	7.61	39.27								24.47	11.03				Hertzian	False	True		False
HM10-50530	9	52	54	46	A	2300	Flake		False		Hornfels	False	5.4	Proximal	None	0%		16.43	5.05	35.3								28.24	7.23				Hertzian	True	False		False
HM10-50531	9	52	54	46	A	2300	Flake		False		CCS	False	1.3	Proximal	None	0%		8.08	2.32	23.23								18.48	3.58				Hertzian	False	True		False
HM10-50532	9	52	54	46	A	2300	Flake		False		CCS	False	2.2	Proximal	None	0%		7.31	2.34	27.59								27.47	4.97				Hertzian	False	False		False
HM10-50533	9	52	54	46	A	2300	Flake		False		CCS	False	0.7	Medial	None	0%				22.79								13.11	4.01								False
HM10-50534	9	52	54	46	A	2300	Flake		False		CCS	False	0.6	Distal	None	0%				23.59								8.96	3.5							Feather	False
HM10-50535	9	52	54	46	A	2300	Flake		False		CCS	False	2.1	Distal	None	0%				18.69								11.53	11							Indeterminate	False
HM10-50536	9	52	54	46	A	2300	Flake		False		CCS	False	2.5	Distal	None	1-33%	Natural			27.06								15.09	7							Axial	False
HM10-50537	9	52	55	46	D	2417	Hammer/Grindstone				Other	False	32.1																												pebble
HM10-50538	9	52	54	46	A	837	Flake		False		CCS	False	1.6	Proximal	None	0%		6.92	3.97	20.14								20.04	5.99				Hertzian	False	True		False
HM10-50539	9	52	55	47	D	2377	Bladelet		False		CCS	False	0.5	Proximal	None	0%		8.9	2.5	21.12								10.34	3.39				Hertzian	False	True		False
HM10-50540	9	52	55	47	D	2377	Flake		False		Hornfels	False	2	Proximal	None	0%		13.45	5.18	24.41								19.73	5.56				Hertzian	False	True		False
HM10-50541	9	52	55	47	D	2377	Flake		False		CCS	False	2.4	Medial	None	0%				23.58								22.46	8.15								False
HM10-50542	9	52	55	47	D	2377	Flake		False		Quartzite	False	2.4	Medial	None	0%				26.02								22.43	5.08								False
HM10-50543	9	52	55	47	D	2377	Blade		False		CCS	False	3.3	Distal	None	1-33%	Weathered			22.46								15.34	9.43							Indeterminate	False
HM10-50544	9	52	56	46	C	2252	Flake		False		Hornfels	False	12	Proximal	None	0%		26.32	5.79	43.56								40.6	9.88				Hertzian	False	True		False
HM10-50545	9	52	56	46	C	2252	Flake		False		Hornfels	False	1.3	Proximal	None	0%		9.18	5.67	20.94								15.16	5.77				Hertzian	True	True		False
HM10-50546	9	52	56	46	C	2252	Flake		False		CCS	False	6.5	Proximal	None	0%		8.34	1.56	33.63								32.95	8.73				Hertzian	False	False		False				bulbar scar
HM10-50547	9	52	56	46	C	2252	Flake		False		Quartzite	False	2.7	Proximal	None	0%		2.92	1.63	23.29								22.02	7.44				Hertzian	False	False		False
HM10-50548	9	52	56	46	C	2252	Flake		False		CCS	False	3.7	Medial	None	0%				32.68								25.01	4.24								False
HM10-50549	9	52	56	46	C	2252	Flake		False		CCS	False	1.1	Medial	None	0%				22.44								9.66	5.02								False
HM10-50550	9	52	56	46	C	2252	Flake		False		Hornfels	False	0.9	Medial	None	0%				20.38								8.55	7.11								False
HM10-50551	9	52	56	46	C	2252	Flake		False		CCS	False	1.4	Distal	None	0%				20.71								12.59	6.93							Feather	False
HM10-50552	9	52	56	46	C	2252	Flake		False		CCS	False	0.4	Indeterminate	None	0%				21.26								5.51	4.72								False
HM10-50553	9	52	56	46	C	2252	Flake		False		Hornfels	False	2.1	Complete	None	0%		8.43	3.27	30.9								18.6	4.33	31.3	14.01	3.71	Hertzian	False	True	Feather	True	Flake
HM10-50554	9	52	56	46	C	2252	Flake		False		Hornfels	False	11.3	Complete	None	0%		10.43	7.9	61.56								29.68	7.8	58.17	28.05	7.72	Hertzian	False	True	Feather	True	Elongated Flake
HM10-50555	9	52	56	46	C	2252	Flake		False		Hornfels	False	24.9	Complete	None	33-66%	Pebble	10.86	4.58	53.19								33.09	13.93	52.66	31.23	10.73	Hertzian	False	True	Feather	False	Convergent Flake
HM10-50556	9	52	55	46	C	1654	Flake		False		CCS	False	4.1	Proximal	None	0%		9.31	5.93	31.48								30.19	7.68				Hertzian	False	True		False
HM10-50557	9	52	55	46	C	1654	Flake		False		Hornfels	False	3.9	Medial	None	0%		22.08	4.95	34.67								34.71	5.97								False
HM10-50558	9	52	55	46	C	1654	Flake		False		CCS	False	2.6	Proximal	None	0%		22.01	6.09	22.92								22.97	7.22				Hertzian	False	True		False				z
HM10-50559	9	52	55	46	C	1654	Bladelet		False		Hornfels	False	1.2	Proximal	None	0%		2.57	3.67	24.63								11.78	4.19				Hertzian	False	True		False
HM10-50560	9	52	55	46	C	1654	Flake		False		Hornfels	False	2.7	Medial	None	0%				31.7								19.2	5.25								False
HM10-50561	9	52	55	46	C	1654	Flake		False		Quartzite	False	1.8	Medial	None	0%				27.37								25.29	6.28								False
HM10-50562	9	52	55	46	C	1654	Flake		False		CCS	False	1.2	Medial	None	0%				30.29								13.73	3.98								False
HM10-50563	9	52	55	46	C	1654	Flake		False		CCS	False	2.7	Medial	None	0%				26.46								15.33	7.55								False
HM10-50564	9	52	55	46	C	1654	Flake		False		Quartzite	False	0.8	Medial	None	0%				20.2054								10.15	5.48								False
HM10-50565	9	52	55	46	C	1654	Flake		False		Quartzite	False	9	Distal	None	0%				34.77								30.79	11.46							Axial	False
HM10-50566	9	52	55	46	C	1654	Flake		False		Quartzite	False	7.6	Distal	None	0%				40.45								21.74	11.55							Feather	False
HM10-50567	9	52	55	46	C	1654	Blade		False		Quartzite	False	12.1	Complete	None	0%		6.11	1.55	66.07								21.83	7.5	66.41	22.08	4.37	Hertzian	False	True	Axial	False
HM10-50568	9	52	55	46	C	1654	Flake		False		CCS	False	0.5	Complete	None	0%		8.14	1.48	22.96								12.56	3.19	21.03	10.69	3.06	Indeterminate	False	False	Feather	False	Flake
HM10-50569	9	52	55	46	C	1654	Flake		False		CCS	False	2.9	Proximal	None	0%		6.31	1.58	30.45								25.74	5.25				Hertzian	False	True		False
HM10-50570	9	52	55	46	C	1654	Flake		False		CCS	False	3.2	Complete	None	33-66%	Weathered	11.6	3.25	33.6								20.75	6.91	33.35	16.95	4.13	Hertzian	False	True	Feather	False	Elongated Flake
HM10-50571	9	52	57	47	C	944	Flake		False		CCS	False	4.4	Proximal	None	0%		20.13	8.22	29								24.25	8.78				Hertzian	True	False		False
HM10-50572	9	52	57	47	C	944	Flake		False		Quartzite	False	1.6	Proximal	None	0%		10.96	4.12	22.12								15.76	5.09				Hertzian	False	True		False
HM10-50573	9	52	57	47	C	944	Flake		False		CCS	False	1.5	Medial	None	0%				23.38								12.87	8.03								False
HM10-50574	9	52	57	47	C	944	Flake		False		Hornfels	False	0.7	Medial	None	0%				19.16								15.92	3.79								False
HM10-50575	9	52	57	47	C	944	Flake		False		CCS	False	0.8	Medial	None	0%				27.5								6.59	4.73								False
HM10-50576	9	52	57	47	C	944	Flake		False		Hornfels	False	1	Medial	None	0%				21.83								11.94	3.33								False
HM10-50577	9	52	57	47	C	944	Flake		False		CCS	False	4.3	Medial	None	0%				35.28								35.19	4.42								False
HM10-50578	9	52	57	47	C	944	Flake		False		CCS	False	3.5	Medial	None	0%				35.99								19.98	4.17								False
HM10-50579	9	52	57	47	C	944	Flake		False		CCS	False	5.6	Distal	None	0%				36.22								21.83	8.13							Indeterminate	True
HM10-50580	9	52	57	47	C	944	Flake		True	Point	CCS	False	7.3	Complete	None	0%		13.26	4.99	39.07								29.92	7.13	38.01	29.93	6.27	Hertzian	False	True	Feather	True	Convergent Flake	Mixed	obverse
HM10-50581	9	52	54	48	D	1402	Chunk				CCS	False	3.6			0%
HM10-50582	9	52	54	48	D	1402	Flake		False		CCS	False	1.9	Proximal	None	0%		13.1	6.47	21.56								16.25	6.59				Hertzian	False	True		False
HM10-50583	9	52	54	48	D	1402	Flake		False		CCS	False	3.2	Distal	Left	0%				25.7									7.18							Indeterminate	True
HM10-50584	9	52	56	47	B	1658	Flake		False		CCS	False	3.1	Proximal	None	0%		11.75	5.8	34.84								14.88	6.05				Hertzian	False	True		True
HM10-50585	9	52	56	47	B	1658	Flake		False		CCS	False	3.1	Proximal	None	0%		8.41	3.78	31.18								30.32	4.73				Hertzian	False	True		False
HM10-50586	9	52	56	47	B	1658	Flake		False		Quartzite	False	2.6	Proximal	None	0%		18.79	9.46	22.85								19.46	9.29				Hertzian	False	True		False
HM10-50587	9	52	56	47	B	1658	Bladelet		False		CCS	False	1	Proximal	None	0%		4.69	3.38	23.83								11.34	4.73				Hertzian	False	False		False
HM10-50588	9	52	56	47	B	1658	Flake		False		Quartzite	False	3.3	Medial	None	0%				30.49								30.96	9.94								False
HM10-50589	9	52	56	47	B	1658	Flake		False		CCS	False	7.7	Medial	None	0%				36.79								26.06	9.26								False
HM10-50590	9	52	56	47	B	1658	Flake		False		Quartzite	False	1.3	Medial	None	0%				21.79								15.53	5.62								False
HM10-50591	9	52	56	47	B	1658	Flake		False		Quartzite	False	2.9	Medial	None	0%				28.63								24.81	10.3								False
HM10-50592	9	52	56	47	B	1658	Flake		False		Quartzite	False	3	Medial	None	0%				29.16								23.93	11.76								False
HM10-50593	9	52	56	47	B	1658	Flake		False		CCS	False	2.5	Medial	None	0%				25.12								24.85	6.55								False
HM10-50594	9	52	56	47	B	1658	Flake		False		CCS	False	0.9	Medial	None	0%				22.5								19.23	3.84								False
HM10-50595	9	52	56	47	B	1658	Flake		False		CCS	False	1.6	Distal	None	0%				27.26								26.67	4.6							Feather	False
HM10-50596	9	52	56	47	B	1658	Flake		False		CCS	False	0.9	Complete	None	0%		9.14	2.45	22.62								12.73	3.58	22.3	10.72	3.25	Hertzian	False	False	Feather	False	Elongated Flake
HM10-50597	9	52	56	47	B	1658	Flake		False		Hornfels	False	15.3	Complete	None	0%		28.87	12.25	53.2								32.55	12.03	39.57	26.3	11.67	Hertzian	False	True	Feather	False	Flake
HM10-50598	9	52	56	47	B	1658	Flake		False		Quartzite	False	3.2	Complete	None	0%		13.6	5.43	31.62								18.66	5.58	29.88	16.67	5.35	Hertzian	False	False	Feather	False	Flake
HM10-50599	9	52	56	47	B	1658	Flake		False		CCS	False	2.4	Complete	Left	0%		4.45	3.66	37.27									5.51	37.09		3.74	Hertzian	False	False	Overshot	False	Flake
HM10-50600	9	52	56	47	B	1658	Chunk				CCS	False	2.6			0%
HM10-50601	9	52	56	47	B	1658	Chunk				CCS	False	2.5			0%
HM10-50602	9	52	57	46	A	1753	Flake		False		Quartzite	False	16.1	Indeterminate	None	0%				54.82								25.17	8.56								False
HM10-50603	9	52	57	46	A	1753	Flake		False		Quartzite	False	14.5	Medial	None	0%				49.83								44.94	12.64								True
HM10-50604	9	52	57	46	A	1753	Flake		False		CCS	False	2.3	Medial	None	0%				21.22								19.32	5.33								False
HM10-50605	9	52	57	46	A	1753	Flake		False		Hornfels	False	2.3	Medial	None	0%				31.76								15.23	6.33								False
HM10-50606	9	52	57	46	A	1753	Flake		False		Quartzite	False	3	Distal	None	0%				37.23								37.21	7.13							Feather	False
HM10-50607	9	52	57	46	A	1753	Flake		False		CCS	False	2.9	Complete	None	0%		5.74	2.69	28.69								19.33	8.35	28.68	18.37	4.32	Hertzian	True	False	Feather	False	Flake
HM10-50608	9	52	57	46	A	1753	Flake		False		CCS	False	0.6	Complete	None	0%		9.09	3.01	20.32								20.27	3.57	13.86	17.83	3.2	Hertzian	False	True	Feather	False	Flake
HM10-50609	9	52	57	46	A	1753	Flake		False		Quartzite	False	1.1	Indeterminate	None	0%				20.09								15.38	4.96								False
HM10-50610	9	52	57	47	A	542	Flake		False		CCS	False	0.4	Distal	None	0%				20.16								15.46	2.82							Feather	False
HM10-50611	9	52	57	47	A	542	Flake		False		Quartzite	False	1.5	Distal	None	0%				23.62								23.33	7.15							Feather	False
HM10-50612	9	52	57	47	A	542	Chunk				CCS	False	2.6			0%
HM10-50613	9	52	57	47	A	542	Flake		False		Quartzite	False	0.8	Indeterminate	None	0%				19.92								13.42	3.01								False
HM10-50614	9	52	57	47	A	542	Flake		False		Quartzite	False	22.3	Complete	None	1-33%	Weathered	13.48	4.44	51.34								49.93	13.11	38.74	37.64	12.55	Hertzian	False	True	Axial	True	Flake
HM10-50615	9	52	56	46	C	1757	Flake		False		CCS	False	7.2	Complete	None	0%		5.37	6.3	35.75								31.71	8.45	21.76	30.03	7.35	Hertzian	False	True	Feather	False	Flake
HM10-50616	9	52	56	46	C	1757	Flake		False		CCS	False	0.8	Complete	None	0%		4.76	1.79	20.69								10.81	3.87	20.62	10.53	2.48	Indeterminate	False	False	Feather	False	Flake
HM10-50617	9	52	56	46	C	1757	Flake		False		CCS	False	6.6	Complete	None	0%		7.29	3.65	38.26								17.27	11.49	34.36	18.81	8.62	Hertzian	False	True	Axial	False	Elongated Flake
HM10-50618	9	52	56	46	C	1757	Flake		False		Quartzite	False	9	Distal	None	0%				51.76								22.4	10.02							Feather	False
HM10-50619	9	52	56	46	C	1757	Flake		False		CCS	False	1.2	Indeterminate	None	0%				26.01								14.78	5.05								False
HM10-50620	9	52	56	46	C	1757	Chunk				CCS	False	2.8			0%
HM10-50621	9	52	56	46	C	1757	Chunk				CCS	False	6.5			1-33%	Weathered
HM10-50622	9	52	56	47	A	1996	Flake		False		Quartzite	False	10.5	Medial	None	0%				34.36								24.09	13.87								False
HM10-50623	9	52	56	47	A	1996	Chunk				CCS	False	2.7			0%
HM10-50624	9	52	56	47	A	1996	Flake		False		CCS	False	1.3	Medial	None	0%				24.57								12.33	4.64								False
HM10-50625	9	52	56	47	A	1996	Flake		False		CCS	False	1.8	Medial	None	0%				26.03								18.66	3.52								False
HM10-50626	9	52	56	47	A	1996	Blade		False		CCS	False	4.5	Complete	None	0%		3.84	1.24	45.33								15.93	6.56	41.57	12.1	2.8	Hertzian	False	True	Feather	False
HM10-50627	9	52	56	47	A	1996	Flake		False		CCS	False	1.4	Complete	None	0%		6.06	1.4	26.26								15.25	4.29	23.04	12.16	3.75	Hertzian	False	True	Feather	False	Flake
HM10-50628	9	52	57	47	A	321	Blade		False		CCS	False	1.6	Medial	None	0%				23.07								14.61	5.06								False
HM10-50629	9	52	57	47	B	317	Flake		False		Quartzite	False	3	Complete	None	0%		7.16	0.6	35.81								15.57	7.9	33.99	15.06	3.68	Hertzian	False	False	Feather	False	Convergent Flake
HM10-50630	9	52	57	47	B	317	Flake		False		CCS	False	4.4	Distal	None	1-33%	Indeterminate			34.5								13.17	8.68							Axial	False
HM10-50631	9	209	57	48	D	1864	Flake		False		CCS	False	1.2	Proximal	None	0%		14.42	1.94	20.56								15.85	5.23				Hertzian	False	True		False
HM10-50632	9	209	57	48	D	1864	Blade		False		Hornfels	False	3.9	Proximal	None	0%		8.65	3.01	41.12								17.04	8.79				Indeterminate	False	False		False
HM10-50633	9	209	57	48	D	1864	Flake		False		Hornfels	False	1.4	Medial	None	0%				21.81								12.32	4.18								False
HM10-50634	9	209	57	48	D	1864	Flake		False		Quartzite	False	1.3	Distal	None	0%				27.61								11.4	4.79							Feather	False
HM10-50635	9	52	57	47	C	325	Flake		False		CCS	False	3	Proximal	None	0%		18.62	8.02	21.69								21.66	10.46				Hertzian	False	True		False
HM10-50636	9	52	57	47	C	325	Flake		False		CCS	False	1.7	Proximal	None	0%		12.63	3.76	23.56								22.79	3.92				Hertzian	False	True		False
HM10-50637	9	52	57	47	C	325	Flake		False		CCS	False	4.3	Distal	None	0%				38.59								16.37	9.01							Indeterminate	False
HM10-50638	9	52	57	47	C	325	Flake		False		CCS	False	3.7	Distal	None	0%				33.96								21.59	7.16							Feather	False
HM10-50639	9	52	57	47	C	325	Chunk				CCS	False	14.6			0%
HM10-50640	9	52	57	47	D	328	Chunk				CCS	True	2.3			1-33%	Natural
HM10-50641	9	52	57	47	D	328	Flake		False		CCS	False	2.6	Distal	None	1-33%	Natural			27.79								18.22	6.81							Feather	False
HM10-50642	9	52	56	46	B	2332	Flake		False		CCS	False	1	Proximal	None	0%		4.13	1.2	20.31								13.56	4.28				Hertzian	False	False		False
HM10-50643	9	52	56	46	B	2332	Bladelet		False		CCS	False	1.7	Medial	None	0%				31.46								11.12	4.73								False
HM10-50644	9	52	56	46	B	2332	Flake		False		Hornfels	False	1.1	Medial	None	0%				23.38								23.61	5.15								False
HM10-50645	9	52	56	46	B	2332	Flake		False		Quartzite	False	3.2	Medial	None	0%				34.76								15.59	7.91								False
HM10-50646	9	52	56	46	B	2332	Flake		False		Quartzite	False	1.1	Distal	None	0%				20.55								18.73	4.9							Feather	False
HM10-50647	9	52	56	46	B	2332	Flake		False		CCS	False	1.9	Medial	None	0%				24.61								19.43	5.97								False
HM10-50648	9	52	56	46	B	2332	Flake		False		Hornfels	False	4.4	Distal	None	0%				32.79								32.29	6.03							Indeterminate	False
HM10-50649	9	52	56	46	B	2332	Flake		False		CCS	False	0.7	Indeterminate	None	0%				24.16								17.9	2.58								False
HM10-50650	9	52	56	46	B	2332	Flake		False		CCS	False	1.8	Complete	None	0%		6.67	2.55	21.26								19.39	6.17	18.44	14.42	4.46	Hertzian	False	True	Axial	False	Flake
HM10-50651	9	52	56	46	B	2332	Flake		False		CCS	False	1.5	Complete	None	0%		14.33	4.94	21.4								21.55	4.84	17.44	21.22	4.42	Hertzian	False	True	Feather	False	Flake
HM10-50652	9	190	55	48	C	3311	Blade		False		Hornfels	False	3.7	Medial	None	0%				27.37								17.88	7.21								False
HM10-50653	9	190	55	48	C	3311	Flake		False		Quartzite	False	2.2	Distal	None	0%				22.5								17.54	5.98							Hinge	False
HM10-50654	9	190	55	48	C	3311	Chunk				CCS	False	28.5			0%
HM10-50655	9	190	55	48	C	3311	Flake		False		CCS	False	8	Indeterminate	None	0%				29.2								21.38	14.31								False
HM10-50656	9	52	55	46	C	2160	Blade		False		CCS	False	4.7	Proximal	None	0%		17.14	5.79	36.47								22.29	6.34				Hertzian	False	True		False
HM10-50657	9	52	55	46	C	2160	Flake		False		CCS	False	3.2	Proximal	None	0%		8.08	6.21	35.63								22.7	6.52				Hertzian	False	True		False
HM10-50658	9	52	55	46	C	2160	Flake		False		Quartz	False	1.5	Proximal	None	0%		6.96	5.65	20.51								20.52	5.53				Hertzian	False	True		False
HM10-50659	9	52	55	46	C	2160	Flake		False		CCS	False	1.3	Proximal	None	0%		7.64	3.89	25.18								13.92	4.64				Hertzian	False	True		False
HM10-50660	9	52	55	46	C	2160	Flake		False		CCS	False	2.1	Proximal	None	0%		5.56	2.24	20.23								16.78	5.06				Hertzian	True	False		False
HM10-50661	9	52	55	46	C	2160	Flake		False		Hornfels	False	1.7	Medial	None	0%				23.07								15.77	6.46								False
HM10-50662	9	52	55	46	C	2160	Flake		False		CCS	False	2.1	Indeterminate	None	0%				28.33								18.96	5.25								False
HM10-50663	9	52	55	46	C	2160	Flake		False		CCS	False	2.6	Complete	None	0%		9.65	3.5	23.48								24.25	5.35	21.5	20.54	5.27	Hertzian	True	False	Hinge	False	Flake
HM10-50664	9	52	54	46	A	1817	Bladelet		False		CCS	False	0.9	Proximal	None	0%		6.07	1.93	25.08								9.71	3.53				Hertzian	False	True		False
HM10-50665	9	52	54	46	A	1817	Flake		False		CCS	False	1.1	Proximal	None	0%		5.17	2.54	24.35								14.4	4.66				Hertzian	False	True		False
HM10-50666	9	52	54	46	A	1817	Flake		False		Quartzite	False	2.2	Medial	None	0%				30.86								19.07	4.84								False
HM10-50667	9	52	54	46	A	1817	Flake		False		CCS	False	1.2	Medial	None	0%				23.9								14.09	3.52								False
HM10-50668	9	52	54	46	A	1817	Flake		False		Quartzite	False	5	Distal	None	0%				32.55								23.21	6.6							Axial	False
HM10-50669	9	52	54	46	A	1817	Flake		False		CCS	False	1.4	Distal	None	0%				23.34								20.25	5.06							Feather	False
HM10-50670	9	52	54	46	A	1817	Flake		False		CCS	False	3.1	Indeterminate	None	0%				26.46								24.32	6.91								False
HM10-50671	9	52	54	46	A	1817	Flake		False		Hornfels	False	1.2	Distal	None	0%				32.06								32.03	3.58							Feather	False
HM10-50672	9	52	54	46	A	1817	Flake		False		CCS	False	1.8	Complete	None	0%		7.26	1.86	28.43								14.12	5.99	27.44	13.16	2.37	Hertzian	False	False	Feather	False	Convergent Flake
HM10-50673	9	52	54	46	A	1817	Flake		False		Hornfels	False	8.1	Complete	Right	0%				49.81									7.58	48.15		5.05	Hertzian	False	False	Feather	False	Flake
HM10-50674	10	78	57	48	C	2376	Flake		True	MRP	Quartzite	False	9.6	Proximal	None	0%		13.19	6.05	40.25								24.82	9.35				Hertzian	False	True		False		Mixed	obverse	notched?
HM10-50675	10	78	57	48	C	2376	Flake		False		CCS	False	4.4	Proximal	None	0%		7.62	2.36	28.3								22.49	8.86				Hertzian	False	True		False
HM10-50676	10	78	57	48	C	2376	Flake		False		Quartzite	False	13.9	Proximal	None	0%		13.14	4.8	48.06								33.85	9.56				Hertzian	False	True		False
HM10-50677	10	78	57	48	C	2376	Flake		False		Hornfels	False	2.4	Proximal	None	0%		15.17	3.76	22.88								22.89	4.63				Hertzian	False	True		False
HM10-50678	10	78	57	48	C	2376	Blade		False		CCS	False	6.2	Proximal	None	0%		16.59	6.73	31.83								21.01	8.28				Hertzian	False	True		False
HM10-50679	10	78	57	48	C	2376	Flake		False		CCS	False	0.6	Proximal	None	0%		8.94	2.87	20.3								15.04	2.89				Hertzian	False	True		False
HM10-50680	10	78	57	48	C	2376	Flake		False		CCS	False	2.7	Proximal	None	0%		13.36	4.23	24.11								23.16	6.24				Hertzian	False	True		False
HM10-50681	10	78	57	48	C	2376	Flake		False		CCS	False	1.5	Proximal	None	0%		7.13	3.08	27.84								15.18	4.63				Hertzian	False	True		False
HM10-50682	10	78	57	48	C	2376	Flake		False		Hornfels	False	2.9	Medial	None	0%				34.06								19.6	4.64								False
HM10-50683	10	78	57	48	C	2376	Flake		False		Quartzite	False	3.1	Medial	None	0%				29.69								22.57	4.2								False
HM10-50684	10	78	57	48	C	2376	Flake		False		CCS	False	1.6	Medial	None	0%				25.06								11.22	6.25								False
HM10-50685	10	78	57	48	C	2376	Flake		False		CCS	False	4.1	Medial	None	0%				33.29								18.67	6.78								False
HM10-50686	10	78	57	48	C	2376	Bladelet		False		CCS	False	1.6	Medial	None	0%				39.88								11.91	5.13								False
HM10-50687	10	78	57	48	C	2376	Flake		False		Hornfels	False	2.5	Proximal	None	0%			12.11	6.48								18.96	6.97				Hertzian	False	False		False
HM10-50688	10	78	57	48	C	2376	Flake		False		Quartzite	False	1.8	Medial	None	0%				18.99								19.9	6.9								False
HM10-50689	10	78	57	48	C	2376	Flake		False		CCS	False	3	Medial	None	0%				30.12								15.12	9.37								False
HM10-50690	10	78	57	48	C	2376	Flake		False		CCS	False	1.5	Medial	None	0%				26.41								15.45	4.42								False
HM10-50691	10	78	57	48	C	2376	Flake		False		CCS	False	5.2	Distal	None	0%				40.69								23.43	5.42							Hinge	True
HM10-50692	10	78	57	48	C	2376	Flake		False		CCS	False	8.9	Distal	None	0%				32.29								31.81	10.23							Feather	True
HM10-50693	10	78	57	48	C	2376	Flake		False		CCS	False	0.8	Distal	None	0%				28.12								9.41	3.84							Feather	False
HM10-50694	10	78	57	48	C	2376	Flake		False		CCS	False	6.7	Distal	None	0%				36.51								30.94	7.88							Indeterminate	False
HM10-50695	10	78	57	48	C	2376	Flake		False		CCS	False	1.9	Distal	None	0%				26.95								17.4	6.36							Overshot	False
HM10-50696	10	78	57	48	C	2376	Flake		False		CCS	False	3.2	Complete	None	0%		11.41	6.39	34.44								19.96	5.88	33.69	19.87	5.82	Hertzian	False	True	Feather	False	Flake
HM10-50697	10	78	57	48	C	2376	Flake		False		CCS	False	5.5	Proximal	None	0%		9.59	4.16	32.15								30.11	8.75				Hertzian	False	True		False
HM10-50698	10	78	57	48	C	2376	Flake		False		CCS	False	1.6	Complete	None	0%		15.37	5.59	24.24								23.38	5.41	19.34	20.78	5.4	Hertzian	False	True	Feather	False	Flake
HM10-50699	10	78	57	48	C	2376	Flake		False		Quartzite	False	2.6	Distal	None	0%				31.58								30.84	4.21							Feather	False
HM10-50700	10	78	57	48	C	2376	Flake		False		CCS	False	0.5	Indeterminate	None	0%				20.67								12.33	3.8								False
HM10-50701	10	78	57	48	C	2376	Flake		False		CCS	False	1.9	Distal	None	0%				22.86								15.62	5.95							Indeterminate	False
HM10-50702	10	78	56	48	D	2127	Flake		False		CCS	False	1.4	Proximal	None	0%		11.78	4.65	24.22								19.3	4.69				Hertzian	False	True		False
HM10-50703	10	78	56	48	D	2127	Flake		False		Quartzite	False	1.1	Proximal	None	0%		14.53	4.84	20.75								16.28	6.03				Hertzian	False	True		False
HM10-50704	10	78	56	48	D	2127	Flake		False		Quartzite	False	16	Proximal	None	0%		21.39	5.97	47.61								42.58	12.06				Hertzian	False	True		False
HM10-50705	10	78	56	48	D	2127	Flake		False		CCS	False	1.5	Medial	None	0%				24.13								12.83	6.07								False
HM10-50706	10	78	56	48	D	2127	Flake		False		CCS	False	1	Complete	None	0%		5.37	4.38	23.25								11.97	4.61	21.31	11.04	4.47	Hertzian	False	True	Feather	False	Flake
HM10-50707	10	78	56	48	D	2127	Flake		False		Quartzite	False	3.7	Complete	None	0%		9.61	3	34.93								17.99	6.06	33.79	20.42	5.86	Hertzian	False	False	Feather	False	Flake
HM10-50708	10	78	55	48	D	2088	Flake		False		CCS	False	0.7	Distal	None	0%				22.43								16.15	2.76							Feather	False
HM10-50709	10	78	55	48	D	2088	Flake		False		Quartzite	False	0.8	Distal	None	0%				27.32								11.31	2.2							Feather	False
HM10-50710	10	78	56	47	C	2105	Flake		False		Quartzite	False	6.4	Proximal	None	1-33%	Weathered	17.8	6.21	37.08								28.47	6.8				Hertzian	False	True		False
HM10-50711	10	78	56	48	D	2275	Flake		True	MRP	Hornfels	False	10.5	Proximal	None	0%		20.39	7.58	44.09								31.37	7.81				Hertzian	False	True		False		Mixed	obverse
HM10-50712	10	78	56	48	D	2275	Flake		False		CCS	False	1.5	Proximal	None	0%		6.86	3.26	22.01								13.42	6.8				Hertzian	False	True		False
HM10-50713	10	78	56	48	D	2275	Flake		False		CCS	False	5.9	Proximal	None	0%		24.05	8.14	31.38								28.11	9.21				Hertzian	True	True		False
HM10-50714	10	78	56	48	D	2275	Flake		False		CCS	False	3.9	Proximal	None	0%		10.75	4.81	24.59								18.41	9.5				Hertzian	False	True		False
HM10-50715	10	78	56	48	D	2275	Flake		False		Hornfels	False	4.6	Medial	None	0%				33.58								24.59	5.48								False
HM10-50716	10	78	56	48	D	2275	Flake		False		CCS	False	6.7	Medial	None	0%				37.9								20.4	10.4								False
HM10-50717	10	78	56	48	D	2275	Flake		False		CCS	False	2.2	Medial	None	0%				21.74								19.04	4.34								False
HM10-50718	10	78	56	48	D	2275	Flake		True	Point	CCS	False	3.1	Distal	None	0%				26.69								15.04	8.03							Axial	False		Fine	obverse
HM10-50719	10	78	56	48	D	2275	Flake		False		Quartzite	False	0.7	Distal	None	0%				22.92								13.59	4.16							Feather	False
HM10-50720	10	78	56	48	D	2275	Flake		False		Hornfels	False	3.5	Complete	None	0%		18.29	5.93	30.8								25.26	7.95	26.22	24.76	5.31	Hertzian	False	False	Feather	False	Flake
HM10-50721	10	78	56	48	D	2275	Chunk				CCS	False	5.5			0%
HM10-50722	10	78	55	47	B	1504	Blade		False		Quartzite	False	10	Proximal	None	0%		25.14	6.95	46.44								27.32	7.02				Hertzian	False	True		False
HM10-50723	10	78	55	47	B	1504	Flake		False		CCS	False	2.6	Medial	None	0%				28.26								25.82	5.82								False
HM10-50724	10	78	55	47	B	1504	Flake		False		CCS	False	9	Medial	None	0%				32.29								24.06	12.22								False
HM10-50725	10	78	55	47	B	1504	Blade		False		CCS	False	3.7	Medial	None	0%				30.29								19.11	6.22								False
HM10-50726	10	78	55	47	B	1504	Flake		False		CCS	False	3.1	Medial	None	0%				23.85								16.75	10.04								False
HM10-50727	10	78	55	47	B	1504	Flake		False		CCS	False	1	Distal	None	0%				24.22								17.54	2.75							Feather	False
HM10-50728	10	78	56	48	B	2148	Flake		False		Quartzite	False	2.5	Proximal	None	0%		3.34	1.11	28.97								16.56	5.11				Hertzian	False	False		False
HM10-50729	10	78	56	48	B	2148	Flake		False		CCS	False	3.5	Proximal	None	0%		6.64	4.26	37.13								15.61	7.25				Hertzian	False	False		False
HM10-50730	10	78	56	48	B	2148	Flake		False		Quartzite	False	2.9	Medial	None	0%				22.49								18.41	7.2								False
HM10-50731	10	78	56	48	B	2148	Flake		False		CCS	False	1.5	Medial	None	0%				21.84								20.44	5.51								False
HM10-50732	10	78	56	48	B	2148	Flake		False		Quartzite	False	2.7	Medial	None	0%				27.64								22.17	5.26								False
HM10-50733	10	78	56	48	B	2148	Flake		False		CCS	False	1.8	Medial	None	0%				20.98								18.93	6.21								False
HM10-50734	10	78	56	48	B	2148	Flake		False		Quartzite	False	2.2	Distal	None	0%				26.56								26.67	5.36							Feather	False
HM10-50735	10	78	56	48	B	2148	Flake		False		CCS	False	6	Distal	None	1-33%	Natural			26.74								19.56	12.1							Axial	False
HM10-50736	10	78	57	48	C	2198	Flake		False		Hornfels	False	14.2	Medial	None	0%				60.79								40.34	10.66								False
HM10-50737	10	78	57	48	C	2198	Flake		False		CCS	False	3.2	Medial	None	0%				22.69								20.25	8.76								False
HM10-50738	10	78	57	48	C	2198	Flake		False		CCS	False	2.2	Medial	None	0%				23.96								20.01	5.66								False
HM10-50739	10	78	57	48	C	2198	Chunk				CCS	False	3.2			0%
HM10-50740	10	78	57	48	C	2198	Flake		False		CCS	False	5	Indeterminate	None	1-33%	Weathered			33.65								18.23	9.11								False
HM10-50741	10	78	57	48	C	2198	Flake		False		Hornfels	False	2.1	Medial	None	0%				24.87								24.79	4.23								False
HM10-50742	10	78	57	48	C	2198	Chunk				CCS	False	1.2			0%
HM10-50743	10	78	57	48	C	2198	Flake		False		Hornfels	False	1.1	Distal	None	0%				20.54								13.69	3.72							Indeterminate	False
HM10-50744	10	78	57	48	C	2198	Flake		False		Quartzite	False	1.4	Medial	None	0%				26.07								17.71	4.23								False
HM10-50745	10	78	57	48	C	2198	Flake		False		CCS	False	1.2	Distal	None	0%				19.73								13.97	5.15							Feather	False
HM10-50746	10	78	57	48	C	2198	Flake		True	MRP	CCS	False	11.1	Medial	None	0%				47.57								29.44	11.58										Mixed	Obverse
HM10-50747	10	78	56	47	B	2096	Flake		False		CCS	False	2.7	Proximal	None	0%		16.04	3.4	26.81								22.24	5.3				Hertzian	False	True		False
HM10-50748	10	78	56	47	B	2096	Flake		False		CCS	False	2.3	Medial	None	0%				23.41								17.16	5.38								False
HM10-50749	10	78	56	47	B	2096	Flake		False		Quartzite	False	0.8	Indeterminate	None	0%				23.88								11.09	5.69								False
HM10-50750	10	78	56	47	B	2096	Flake		False		CCS	False	1.6	Medial	None	0%				22.88								16.86	4.9								False
HM10-50751	10	78	56	47	B	2096	Chunk				Other	False	41.4			0%						39.5
HM10-50752	10	78	56	48	C	2451	Flake		False		CCS	False	8	Proximal	None	0%		24.59	6.31	34.69								29.52	7.33				Hertzian	True	True		False
HM10-50753	10	78	56	48	C	2451	Flake		False		CCS	False	4.6	Proximal	None	0%		18.83	6.45	28.61								28.11	7.63				Hertzian	False	True		False
HM10-50754	10	78	56	48	C	2451	Blade		False		Quartzite	False	3.2	Medial	None	0%				28.39								13.4	7.94								False
HM10-50755	10	78	56	48	C	2451	Bladelet		False		Hornfels	False	1.5	Medial	None	0%				20.4								11.48	5								False
HM10-50756	10	78	56	48	C	2451	Flake		False		CCS	False	3	Medial	None	0%				26.94								26.57	5.78								True
HM10-50757	10	78	57	47	B	576	Flake		False		Quartzite	False	2.2	Distal	None	0%				27.81								13.82	6							Hinge	False
HM10-50758	10	78	57	47	B	576	Chunk				CCS	False	1.7			0%
HM10-50759	10	78	57	47	B	576	Chunk				CCS	False	1.6			1-33%	Natural
HM10-50760	10	78	57	47	B	576	Flake		False		CCS	False	5	Indeterminate	None	0%				23.75								18.83	9.11								False
HM10-50761	10	78	56	48	C	2446	Flake		False		CCS	False	3.5	Proximal	None	0%		10.77	6.73	25.49								21.6	9.93				Hertzian	False	True		False
HM10-50762	10	78	56	48	C	2446	Flake		False		Hornfels	False	7.3	Proximal	None	0%		13.18	7.89	31.51								22.63	10.96				Hertzian	False	False		False
HM10-50763	10	78	56	48	C	2446	Flake		False		Hornfels	False	2	Proximal	None	0%		16.22	5.01	25.53								16.63	5.19				Hertzian	False	True		False
HM10-50764	10	78	56	48	C	2446	Flake		False		CCS	False	2.5	Proximal	None	0%		11.04	2.64	25.56								23.85	5.04				Hertzian	False	True		False
HM10-50765	10	78	56	48	C	2446	Flake		False		Hornfels	False	5.9	Medial	None	0%				36.58								28.5	7.33								False
HM10-50766	10	78	56	48	C	2446	Flake		False		Quartzite	False	8.6	Medial	None	0%				32.49								29.36	9.55								True
HM10-50767	10	78	56	48	C	2446	Flake		False		CCS	False	4	Medial	None	0%				35.97								20.17	6.88								False
HM10-50768	10	78	56	48	C	2446	Flake		False		Quartzite	False	3.6	Distal	None	0%				29.97								17.93	9.17							Feather	False
HM10-50769	10	78	56	48	C	2446	Flake		False		CCS	False	0.6	Distal	None	1-33%	Weathered			21.02								7.56	3.84							Feather	False
HM10-50770	10	78	56	48	C	2446	Flake		False		Quartzite	False	8.3	Complete	None	0%		13.34	6.44	51.71								22.03	8.3	51.37	20.83	7.67	Hertzian	False	True	Feather	False	Convergent Flake
HM10-50771	10	78	56	48	C	2446	Chunk				CCS	False	1.1			0%
HM10-50772	10	78	56	48	C	2446	Core				Hornfels	False	16.6			0%				33.02	28.64	31.77	16.73	Discoid	Levallois	1
HM10-50773	10	78	56	48	C	2446	Chunk				CCS	False	23.2			0%
HM10-50774	10	78	57	48	A	2360	Flake		False		Quartzite	False	6.7	Proximal	None	0%		5.03	3.83	44.13								15.5	11.32				Hertzian	False	True		False
HM10-50775	10	78	57	48	A	2360	Flake		False		CCS	False	5	Proximal	None	0%		15.81	5.07	27.79								25.64	7.85				Hertzian	False	False		False
HM10-50776	10	78	57	48	A	2360	Flake		False		Quartzite	False	16.4	Proximal	None	0%		17.91	9.21	48.51								25.11	12.8				Hertzian	False	True		False
HM10-50777	10	78	57	48	A	2360	Flake		False		CCS	False	2.7	Proximal	None	0%		11.2	5.05	24.65								17.99	6.36				Hertzian	False	True		False
HM10-50778	10	78	57	48	A	2360	Flake		False		Hornfels	False	2.8	Medial	None	0%				26.86								16.21	4.94								False
HM10-50779	10	78	57	48	A	2360	Flake		False		Hornfels	False	20.9	Medial	None	0%				53.54								37.43	13.6								False
HM10-50780	10	78	57	48	A	2360	Flake		False		Hornfels	False	2.2	Medial	None	0%				24.52								14.15	6.35								False
HM10-50781	10	78	57	48	A	2360	Flake		False		CCS	False	1.7	Medial	None	0%				20.23								13.09	5.39								False
HM10-50782	10	78	57	48	A	2360	Flake		False		CCS	False	2.9	Medial	None	0%				25.82								18.64	8.71								False
HM10-50783	10	78	57	48	A	2360	Flake		False		CCS	False	4.7	Medial	None	0%				36.33								22.89	8.5								False
HM10-50784	10	78	57	48	A	2360	Flake		False		Quartzite	False	5.6	Medial	None	0%				35.36								25.52	9.58								False
HM10-50785	10	78	57	48	A	2360	Flake		False		CCS	False	1.3	Indeterminate	None	0%				24.79								14.74	3.95								False
HM10-50786	10	78	57	48	A	2360	Flake		False		Hornfels	False	1.4	Distal	None	0%				22.76								15.81	5.28							Feather	False
HM10-50787	10	78	57	48	A	2360	Flake		False		Quartzite	False	3.7	Distal	None	0%				27.56								25.59	6.04							Feather	False
HM10-50788	10	78	57	48	A	2360	Flake		False		Hornfels	False	3.9	Distal	None	0%				30.08								21.85	6.81							Hinge	False
HM10-50789	10	78	57	48	A	2360	Flake		False		CCS	False	5.3	Complete	None	0%		13.77	2.96	36.91								23.71	6.11	35.59	21.99	4.18	Hertzian	False	True	Hinge	False	Flake
HM10-50790	10	78	57	48	A	2360	Chunk				CCS	False	1.1			0%
HM10-50791	10	78	57	48	A	2360	Core				Quartzite	False	41.3			0%				43.33	33.45	28.3	31.23	Multipolar	Irregular core	7	3
HM10-50792	10	78	56	48	A	2236	Flake		False		Quartzite	True	5.3	Proximal	None	0%		10.08	7.08	32.51								24.03	7.89				Hertzian	False	True		False
HM10-50793	10	78	56	48	A	2236	Flake		False		CCS	False	2.6	Medial	None	0%				23.18								18.93	7.32								False
HM10-50794	10	78	56	48	A	2236	Flake		False		CCS	False	5.5	Indeterminate	None	0%				33.76								23.9	6.58								False
HM10-50795	10	78	57	46	B	2136	Flake		False		CCS	False	2.5	Medial	None	0%				35.94								16.78	5.04								False
HM10-50796	10	78	57	46	B	2136	Flake		False		Quartzite	False	15.3	Complete	None	0%		8.46	3.62	61.47								26.58	11.19	61.5	23.54	7.49	Hertzian	False	True	Feather	False	Convergent Flake
HM10-50797	10	78	56	48	B	2240	Flake		False		CCS	False	1.9	Distal	None	0%				24.25								14.71	6.8							Feather	False
HM10-50798	10	78	56	48	B	2240	Flake		False		CCS	False	1.5	Distal	None	0%				20.55								12.95	7.14							Axial	False
HM10-50799	10	78	56	48	B	2240	Flake		False		CCS	False	1	Medial	None	0%				21.17								14.17	4.56								False
HM10-50800	10	78	56	46	C	1216	Flake		False		CCS	False	11.9	Proximal	None	0%		11.33	7.57	35.44								30.87	7.73				Hertzian	False	True		False
HM10-50801	10	78	56	46	C	1216	Flake		False		CCS	False	0.6	Complete	None	0%		6.78	2.24	23.57								11.44	3.31	22.97	8.34	2.89	Hertzian	False	True	Feather	False	Flake
HM10-50802	10	78	56	46	C	1216	Flake		False		CCS	False	3.4	Proximal	None	0%		10.61	3.86	29.78								28.73	5.15				Hertzian	False	True		False
HM10-50803	10	78	56	46	C	1216	Flake		False		CCS	False	2.6	Complete	None	0%		6.44	3.61	29.86								19.42	5.03	29.85	18.57	4.72	Hertzian	False	False	Hinge	False	Flake
HM10-50804	10	78	56	46	C	1216	Flake		False		CCS	False	1.8	Complete	None	0%		5.14	1.94	32.69								16.49	5.44	32.3	11.31	2.63	Hertzian	False	False	Overshot	False	Flake
HM10-50805	10	78	56	46	C	1216	Flake		False		CCS	False	1.5	Indeterminate	None	0%				30.2								14.87	4.01								False
HM10-50806	10	78	56	46	C	1216	Flake		False		Quartzite	False	22	Complete	None	0%		13.83	3.58	67.1								45.46	9.94	63.42	29.02	6.77	Hertzian	False	True	Feather	True	Flake
HM10-50807	10	78	55	48	A	2152	Chunk				CCS	False	1.5			0%
HM10-50808	10	78	56	48	C	2167	Flake		False		Quartzite	False	45.8	Proximal	None	0%		18.1	9.92	76.99								36.23	15.91				Hertzian	False	True		False
HM10-50809	10	78	56	48	C	2167	Flake		False		Quartzite	False	9.11	Medial	None	1-33%	Natural			65.64								31.34	6.76								False
HM10-50810	10	78	56	48	C	2167	Flake		False		CCS	False	2.8	Proximal	None	0%		8.23	3.96	23.01								22.01	5.27				Hertzian	False	False		False
HM10-50811	10	78	56	48	C	2167	Flake		False		Quartzite	False	0.7	Proximal	None	0%		2.27	2.43	21.55								9.04	4.24				Indeterminate	False	False		False
HM10-50812	10	78	56	48	C	2167	Flake		False		Quartzite	False	4.9	Medial	None	0%				37.63								17.43	8.12								False
HM10-50813	10	78	56	48	C	2167	Flake		False		Quartzite	False	3.9	Medial	None	1-33%	Weathered			24.51								18.34	8.36								False
HM10-50814	10	78	56	48	C	2167	Flake		False		Quartzite	False	39	Distal	None	1-33%	Weathered			57.22								38.52	15.66							Axial	False
HM10-50815	10	78	56	48	C	2167	Chunk		False		CCS	False	9.8	Complete		0%
HM10-50816	10	78	56	48	C	2167	Flake		True	Sidescraper	Quartzite	False	12.7	Complete	None	0%		6.51	4.26	41.35								31.36	13.08	42.02	22.48	7.44	Hertzian	False	True	Axial	False	Flake	Mixed	obverse
HM10-50817	10	78	56	48	C	2167	Flake		True	MRP	Hornfels	False	17.2	Complete	None	1-33%	Pebble	12.86	6.31	40.09								34.97	12.34	36.85	33.04	11.01	Hertzian	False	True	Axial	False	Flake	Mixed	obverse
HM10-50818	10	78	56	48	C	2167	Flake		False		Quartzite	False	1.3	Complete	None	0%		3.82	1.51	28.6								13.16	4.07	27.6	9.76	2.08	Hertzian	False	True	Feather	False	Flake
HM10-50819	10	78	56	48	C	2167	Flake		False		Quartzite	False	0.4	Medial	None	0%				21.99								18.7	6.65								False
HM10-50820	10	78	56	48	C	2167	Chunk				CCS	False	1.4			0%
HM10-50821	10	78	56	48	C	2167	Core				Quartzite	False	18.6			1-33%	Weathered			44.27	37.96	29.29	14.93	Unipolar	Irregular core	3	2
HM10-50822	10	78	56	48	C	2167	Core				Quartzite	False	74.9			0%				54.62	54.06	41.66	37.18	Discoid	Irregular core	8	6
HM10-50823	10	78	57	48	D	2220	Flake		False		CCS	False	3.4	Proximal	None	1-33%	Weathered	10.81	6.28	32.72								18.59	6.44				Hertzian	False	True		False
HM10-50824	10	78	57	48	D	2220	Flake		False		Quartzite	False	3.5	Proximal	None	0%		18.02	4.9	26.37								21	5.28				Hertzian	False	True		False
HM10-50825	10	78	57	48	D	2220	Flake		False		CCS	False	1.3	Medial	None	0%				21.21								21.06	6.96								False
HM10-50826	10	78	57	48	D	2220	Flake		False		CCS	False	0.5	Medial	None	0%				21.78								11.35	2.63								False
HM10-50827	10	78	57	48	D	2220	Flake		False		Quartzite	False	4.2	Distal	None	0%				44.56								16.1	7.92							Indeterminate	False
HM10-50828	10	78	57	48	D	2220	Chunk				CCS	False	0.6			1-33%	Pebble
HM10-50829	10	78	57	48	D	2220	Blade		False		Hornfels	False	7.1	Complete	None	0%		13.58	6.94	47.85								22.3	7.72	42.89	19.31	6.44	Hertzian	False	True	Feather	False	Elongated Flake
HM10-50830	10	78	57	48	D	2220	Core				Hornfels	False	23.6			1-33%	Natural			40.63	40.15	40.64	16.68	Bipolar	Irregular core	2	3
HM10-50831	10	78	57	48	C	2322	Flake		False		CCS	False	9.2	Proximal	None	0%		22.47	9.91	32.49								23.35	12.81				Hertzian	False	False		False
HM10-50832	10	78	57	48	C	2322	Flake		False		CCS	False	1.8	Proximal	None	0%		7	3.58	24.17								14.51	5.09				Hertzian	False	True		False
HM10-50833	10	78	57	48	C	2322	Flake		False		Quartzite	False	2.1	Proximal	None	0%		9.46	4.34	23.58								16.98	4.51				Hertzian	False	True		False
HM10-50834	10	78	57	48	C	2322	Flake		False		Quartzite	False	6.4	Medial	None	0%				38.69								19.26	12.49								False
HM10-50835	10	78	57	48	C	2322	Flake		False		Quartzite	False	11.5	Medial	None	0%				48.51								30.23	7.52								False
HM10-50836	10	78	57	48	C	2322	Bladelet		False		Quartzite	False	1.2	Medial	None	0%				32.61								10.36	3.64								False
HM10-50837	10	78	57	48	C	2322	Flake		False		CCS	False	2.7	Medial	None	0%				30.21								23.13	4.74								False
HM10-50838	10	78	57	48	C	2322	Flake		False		Quartzite	False	8.7	Medial	None	0%				37.06								28.51	8.25								False
HM10-50839	10	78	57	48	C	2322	Flake		False		Quartzite	False	2.6	Medial	None	1-33%	Weathered			26.02								19.88	5.56								False
HM10-50840	10	78	57	48	C	2322	Flake		False		Quartzite	False	2.1	Medial	None	0%				25.91								15.85	5.01								False
HM10-50841	10	78	57	48	C	2322	Flake		False		CCS	False	1.7	Medial	None	0%				20.16								16.09	5.87								True
HM10-50842	10	78	57	48	C	2322	Flake		False		Quartzite	False	4.8	Distal	None	0%				40.69								17.78	8.51							Feather	False
HM10-50843	10	78	57	48	C	2322	Flake		False		Quartzite	False	1.4	Complete	None	0%		7.25	3.26	21.31								14.32	7.04	19.06	14.69	4.4	Hertzian	True	True	Feather	False	Flake
HM10-50844	10	78	57	48	C	2322	Flake		False		Quartzite	False	3.4	Complete	None	0%		8.59	2.5	28.5								28.19	7.34	22.59	21.89	4.14	Hertzian	False	True	Feather	False	Flake
HM10-50845	10	78	57	48	C	2322	Chunk				CCS	False	6.9			1-33%	Weathered
HM10-50846	10	78	57	48	C	2322	Chunk				CCS	False	5.2			1-33%	Weathered
HM10-50847	10	78	57	48	C	2322	Chunk				CCS	False	9.7			1-33%	Natural
HM10-50848	10	78	57	48	C	2322	Chunk				CCS	False	6.2			0%
HM10-50849	10	78	57	48	C	2322	Chunk				CCS	False	0.9			0%
HM10-50850	10	78	57	48	C	2322	Chunk				CCS	False	2.3			0%
HM10-50851	10	78	57	48	C	2322	Chunk				CCS	False	2.6			0%
HM10-50852	10	78	57	48	C	2322	Flake		False		CCS	False	2	Proximal	None	0%		3.02	5.11	25.18								17.12	6.52				Hertzian	False	True		False
HM10-50853	10	78	56	48	B	2313	Flake		False		Quartzite	False	3.4	Complete	None	0%		21.36	4.37	33.74								21.61	7.68	25.47	21.35	4.63	Hertzian	False	True	Feather	False	Flake
HM10-50854	10	78	56	48	B	2313	Flake		False		Quartzite	False	2.7	Medial	None	0%				33.15								20.5	3.36								False
HM10-50855	10	78	56	48	B	2313	Flake		False		Quartzite	False	3.2	Medial	None	0%				33.59								17.6	6.65								False
HM10-50856	10	78	56	48	B	2313	Flake		False		Quartzite	False	5	Complete	None	1-33%	Weathered	11.06	2.83	39.72								18.1	7.43	36.53	18.75	5.28	Hertzian	False	True	Feather	False	Elongated Flake
HM10-50857	10	78	56	48	B	2313	Chunk				CCS	False	1.4			0%
HM10-50858	10	78	57	46	B	1359	Flake		False		Hornfels	False	2.8	Proximal	None	0%		17.41	7	26.88								22.05	5.81				Hertzian	False	True		False
HM10-50859	10	78	57	46	B	1359	Flake		False		CCS	False	3.8	Proximal	None	0%		14.67	6.51	30.31								21.29	7.18				Hertzian	False	True		False
HM10-50860	10	78	57	46	B	1359	Flake		False		CCS	False	4.8	Medial	None	0%				28.8								20.4	8.4								False
HM10-50861	10	78	57	46	B	1359	Flake		False		CCS	False	0.7	Indeterminate	None	0%				21.25								7.69	5.22								False
HM10-50862	10	78	57	46	B	1359	Flake		False		CCS	False	4	Indeterminate	None	0%				35.91								20.26	8.18								False
HM10-50863	10	78	57	46	B	1359	Flake		False		Quartzite	False	13.8	Complete	None	0%		12.47	2.71	66.81								26.47	8.97	65.98	24.86	3.51	Hertzian	False	True	Feather	False	Elongated Flake
HM10-50864	10	78	57	46	B	1359	Flake		False		CCS	False	5.6	Complete	None	1-33%	Weathered	4.67	4.4	51.48								22.2	6.87	51.2	22.15	6.29	Hertzian	False	True	Feather	False	Flake
HM10-50865	10	78	55	48	D	2183	Flake		False		CCS	False	3.1	Proximal	None	0%		5.27	3.35	24.56								23.8	5.02				Hertzian	False	True		False
HM10-50866	10	78	55	48	D	2183	Flake		False		Quartzite	False	10.5	Proximal	None	0%		12.57	8.16	44.34								24.26	9.83				Hertzian	False	True		False
HM10-50867	10	78	55	48	D	2183	Flake		False		CCS	False	3.2	Medial	None	0%				28.61								15.05	7.39								False
HM10-50868	10	78	55	48	D	2183	Flake		False		Quartzite	False	3.1	Medial	None	0%				24.38								21.37	7.19								False
HM10-50869	10	78	55	48	D	2183	Flake		False		Quartzite	False	2.8	Medial	None	0%				19.39								16.7	9.52								False
HM10-50870	10	78	55	48	D	2183	Flake		False		CCS	False	1.4	Medial	None	0%				21.46								20.16	3.26								False
HM10-50871	10	78	55	48	D	2183	Blade		False		CCS	False	1	Distal	None	0%				25.38								15.02	5.19							Overshot	False
HM10-50872	10	78	55	48	D	2183	Flake		False		CCS	False	3.5	Medial	None	0%				29.42								19.84	6.71								True
HM10-50873	10	78	55	48	D	2183	Blade		False		CCS	False	3.1	Distal	None	0%				32.97								16.18	6.68							Hinge	False
HM10-50874	10	78	55	48	D	2183	Flake		False		CCS	False	2.5	Medial	None	0%				27.93								19.08	5.61								False
HM10-50875	10	78	55	48	D	2183	Flake		False		CCS	False	0.7	Distal	None	0%				20.37								15.38	3.02							Feather	False
HM10-50876	10	78	55	48	D	2183	Flake		False		CCS	False	1.2	Distal	None	0%				22.27								11.96	4.56							Feather	False
HM10-50877	10	78	55	48	D	2183	Flake		False		Quartzite	False	13.5	Complete	None	0%		20	5.99	45.05								28.81	10.11	39.06	26.81	9.88	Hertzian	False	True	Feather	False	Flake
HM10-50878	10	78	55	48	D	2183	Flake		False		Hornfels	False	1.7	Indeterminate	None	0%				28.29								12.44	5.35								False
HM10-50879	10	78	55	48	D	2183	Chunk				CCS	False	2.2			0%
HM10-50880	10	78	55	48	D	2183	Chunk				CCS	False	2.3			0%
HM10-50881	10	78	56	48	B	1812	Flake		False		Quartzite	False	3.1	Proximal	None	0%		9.29	2.31	23.96								17.83	6.63				Hertzian	False	True		False
HM10-50882	10	78	56	48	B	1812	Flake		False		CCS	False	3.4	Proximal	None	0%		10.06	6.9	31.7								31.65	7.19				Hertzian	False	True		False
HM10-50883	10	78	56	48	B	1812	Flake		False		Quartzite	False	5	Medial	None	0%				30								22.03	5.86								False
HM10-50884	10	78	56	48	B	1812	Flake		False		Quartzite	False	3.1	Medial	None	0%				21.8								20.6	6.72								False
HM10-50885	10	78	56	48	B	1812	Blade		False		CCS	False	1.3	Medial	None	0%				28.59								14.07	4.32								True
HM10-50886	10	78	56	48	B	1812	Flake		False		CCS	False	1.4	Medial	None	0%				21.49								17.35	5.22								False
HM10-50887	10	78	56	48	B	1812	Flake		False		Quartzite	False	1.4	Medial	None	0%				20.43								19.31	5.19								False
HM10-50888	10	78	56	48	B	1812	Flake		False		Quartzite	False	1.3	Distal	None	0%				21.94								21.27	2.69							Feather	True
HM10-50889	10	78	56	48	B	1812	Flake		False		Quartzite	False	4	Complete	None	0%		16.35	6.24	25.89								22.36	6	22.53	17.09	6.2	Hertzian	False	True	Axial	False	Flake
HM10-50890	10	78	56	48	B	1812	Flake		False		CCS	False	3.7	Indeterminate	None	1-33%	Weathered			29.2								18.3	7.18								False
HM10-50891	10	78	56	47	C	1826	Flake		False		Hornfels	False	10.2	Proximal	None	0%		24.59	8.06	49.41								24.76	8.75				Hertzian	False	True		False
HM10-50892	10	78	56	47	C	1826	Blade		False		CCS	False	4.4	Medial	None	0%				35.56								15.74	8.25								True
HM10-50893	10	78	56	47	C	1826	Flake		False		CCS	False	1.5	Complete	None	0%		3.79	1.7	25.38								14.43	5.01	23.42	8.9	2.63	Hertzian	True	False	Hinge	False	Elongated Flake
HM10-50894	10	78	56	47	C	1826	Core				Quartzite	False	23.4			0%				44.83	38.84	44.39	14.18	Bipolar	CoreOnFlake	2	3														Retouch?
HM10-50895	10	78	56	46	C	1528	Flake		False		CCS	False	1	Proximal	None	0%		10.04	2.5	23.44								15.86	3.81				Hertzian	False	True		False
HM10-50896	10	78	56	46	C	1528	Flake		False		Quartzite	False	22.7	Complete	None	1-33%	Pebble	14.75	2.75	63.07								36.12	12.14	59.95	27.33	5.38	Hertzian	False	True	Axial	False	Elongated Flake
HM10-50897	10	78	57	47	A	573	Flake		False		CCS	False	1	Proximal	None	0%		7.39	3.29	21.98								18.96	3.52				Hertzian	False	True		False
HM10-50898	10	78	57	47	D	582	Flake		False		Quartzite	False	3.9	Proximal	None	0%		6.71	3.17	31.95								18.73	5.98				Hertzian	False	False		True
HM10-50899	10	78	57	47	D	582	Flake		False		CCS	False	1.6	Proximal	None	0%		6.32	2.63	28.17								28.5	4.77				Hertzian	False	True		False
HM10-50900	10	78	57	47	D	582	Flake		False		CCS	False	1.9	Proximal	None	0%		5.71	2.04	24.27								13.39	7.7				Hertzian	False	True		False
HM10-50901	10	78	57	47	D	582	Flake		False		Hornfels	False	19.5	Medial	None	0%				47.46								35.83	9.38								False
HM10-50902	10	78	57	47	D	582	Blade		False		Quartzite	False	4.9	Medial	None	0%				35.86								20.79	5.23								False
HM10-50903	10	78	57	47	D	582	Flake		False		CCS	False	1	Distal	None	0%				23.07								21.14	2.6							Feather	False
HM10-50904	10	78	57	47	D	582	Flake		True	MRP	CCS	False	2.6	Distal	None	0%				24.82								24.79	9.06							Feather	False		Invasive	bifacial
HM10-50905	10	78	57	47	D	582	Flake		False		Hornfels	False	18.3	Complete	None	0%		11.75	5.72	56.95								32.41	9.84	54.1	24.56	7.61	Hertzian	False	True	Axial	True	Flake
HM10-50906	10	78	57	47	D	582	Flake		False		Quartzite	False	20.6	Complete	None	0%		11.83	4.98	50.17								49.8	11.25	49.8	42.96	9.67	Hertzian	False	True	Feather	False	Flake
HM10-50907	10	78	57	47	D	582	Flake		False		CCS	False	1.4	Complete	None	0%		14.4	5.91	22.18								21.37	5.2	21.22	20.13	5.05	Hertzian	False	True	Feather	False	Flake
HM10-50908	10	78	57	47	D	582	Flake		False		CCS	False	2.7	Complete	None	0%		5.59	3.43	24.91								22.66	6.12	24.68	19.83	3.88	Hertzian	False	True	Feather	False	Flake
HM10-50909	10	78	57	47	D	582	Chunk				CCS	False	4.7			0%
HM10-50910	10	78	57	47	D	582	Chunk				CCS	False	1.4			0%
HM10-50911	10	78	57	47	D	582	Chunk				CCS	False	1.3			0%
HM10-50912	10	78	57	47	D	582	Chunk				CCS	False	0.1			0%
HM10-50913	10	78	56	48	D	2214	Flake		False		Quartzite	False	5.9	Proximal	None	0%		9.1	3.92	31.94								28.7	8.06				Hertzian	False	True		False
HM10-50914	10	78	56	48	D	2214	Flake		False		Quartzite	False	1.8	Proximal	None	0%		10.43	4.41	25.02								24.85	4.73				Hertzian	False	True		False
HM10-50915	10	78	56	48	D	2214	Flake		False		CCS	False	1.5	Proximal	None	0%		8.23	3.14	23.72								23.72	5.04				Hertzian	False	True		False
HM10-50916	10	78	56	48	D	2214	Flake		False		CCS	False	2.3	Proximal	None	0%		4.76	6.59	20.67								17.46	7.41				Hertzian	False	True		False
HM10-50917	10	78	56	48	D	2214	Flake		False		CCS	False	1.4	Proximal	None	0%		8.43	1.66	20.48								19.25	3.8				Hertzian	False	True		False
HM10-50918	10	78	56	48	D	2214	Flake		False		Quartzite	False	4.2	Medial	None	0%				29.92								26.57	6.07								False
HM10-50919	10	78	56	48	D	2214	Flake		False		CCS	False	4	Medial	None	0%				28.3								27.98	7.72								False
HM10-50920	10	78	56	48	D	2214	Flake		False		CCS	False	2.2	Medial	None	0%				29.92								18.18	3.91								False
HM10-50921	10	78	56	48	D	2214	Flake		False		CCS	False	1.5	Medial	None	0%				23.54								15.02	6								False
HM10-50922	10	78	56	48	D	2214	Flake		False		Quartzite	False	2.7	Distal	None	0%				36.08								16.07	5.73							Feather	False
HM10-50923	10	78	56	48	D	2214	Flake		False		CCS	False	2	Distal	None	0%				30.96								13.62	5.56							Feather	False
HM10-50924	10	78	56	48	D	2214	Flake		False		Quartzite	False	2	Distal	None	0%				21.93								13.94	4.98							Indeterminate	False
HM10-50925	10	78	56	48	D	2214	Chunk				CCS	False	1.9			0%
HM10-50926	10	78	56	48	D	2214	Flake		False		CCS	False	8.7	Indeterminate	None	0%				33.6								27.27	9.36								False
HM10-50927	10	78	55	48	C	2179	Flake		False		CCS	False	1.9	Distal	None	0%				25.62								14.73	4.89							Hinge	False
HM10-50928	10	78	55	48	C	2179	Flake		False		Hornfels	False	19.7	Indeterminate	None	0%				53.52								18.88	19.88								False
HM10-50929	10	78	55	48	C	2179	Flake		False		Quartzite	False	45.6	Complete	None	0%		35.02	17.66	83.61								38.19	18.83	75.91	37.51	16.24	Hertzian	False	True	Feather	True	Convergent Flake
HM10-50930	10	78	56	46	A	1226	Flake		False		Quartzite	False	16.9	Indeterminate	None	0%				35.99								19.78	17.49								False				core?
HM10-50931	10	78	57	48	A	2395	Flake		False		Quartzite	False	5.4	Proximal	None	0%		8.31	3.47	34.05								32.49	7.04				Hertzian	False	False		False
HM10-50932	10	78	57	48	A	2395	Flake		False		CCS	False	1.4	Complete	None	0%		7.52	5.98	21.1								12.31	6.33	18.06	12.95	6.32	Hertzian	False	True	Feather	False	Convergent Flake
HM10-50933	10	78	57	46	A	2382	Flake		False		CCS	False	1.4	Proximal	None	0%		4.93	1.77	25.01								20.58	4.68				Hertzian	False	False		False
HM10-50934	10	78	57	46	A	2382	Flake		False		CCS	False	2.3	Indeterminate	None	0%				28.15								14.63	9.45								False				large negative present
HM10-50935	10	78	57	46	A	2382	Chunk				CCS	False	2			0%
HM10-50936	10	78	57	46	A	2382	Chunk				CCS	False	3.5			1-33%	Natural
HM10-50937	10	78	57	46	A	1383	Flake		False		Hornfels	False	2.7	Medial	None	0%				26.66								26.63	5.71								True
HM10-50938	10	78	57	46	A	1383	Flake		False		Quartzite	False	1.9	Distal	None	0%				25.93								12.94	5.22							Feather	False
HM10-50939	10	78	57	46	A	1383	Flake		False		Quartzite	False	3.7	Complete	None	0%		7.99	5.33	41.76								17.57	6.87	40.62	11.98	7.07	Hertzian	False	False	Feather	False	Elongated Flake
HM10-50940	10	78	57	46	A	1383	Flake		False		CCS	False	3.8	Complete	None	0%		13.51	4.7	40.35								22.37	7.05	38.38	18.04	7.2	Hertzian	False	True	Feather	False	Flake
HM10-50941	10	78	57	46	A	1383	Flake		False		CCS	False	1.5	Indeterminate	None	0%				24.29								17.65	5.38								False
HM10-50942	10	78	57	46	B	1378	Flake		False		CCS	False	8.2	Proximal	None	0%		11.65	2.98	39.33								23.27	9.19				Hertzian	False	True		False
HM10-50943	10	78	57	46	B	1378	Flake		False		Quartzite	False	1.2	Proximal	None	0%		10.64	3.33	24.45								16.59	3.28				Hertzian	False	True		False
HM10-50944	10	78	57	46	B	1378	Flake		False		CCS	False	1.7	Medial	None	0%				33.32								21.85	3.27								False
HM10-50945	10	78	57	46	B	1378	Flake		False		CCS	False	2.2	Indeterminate	None	1-33%	Natural			26.79								14.14	4.91								False
HM10-50946	10	78	57	46	B	1378	Flake		False		CCS	False	4	Complete	None	0%		22.25	5.17	32.22								31.62	6.44	30.99	24.34	5.81	Hertzian	False	True	Feather	False	Flake
HM10-50947	10	78	56	47	D	1823	Flake		False		Quartzite	False	4	Medial	None	1-33%	Natural			30.52								19.1	7.2								False
HM10-50948	10	78	56	47	D	1823	Flake		False		CCS	False	1.1	Indeterminate	None	0%				25.83								15.74	4.61								False
HM10-50949	10	78	56	47	D	1823	Flake		False		CCS	False	5	Complete	None	0%		7.46	3.31	41.83								22.51	4.72	41.67	19.4	4.33	Hertzian	False	True	Hinge	False	Flake
HM10-50950	10	78	55	47	D	1476	Flake		False		Quartzite	False	3.3	Medial	None	0%				40.5								18.55	6.83								False
HM10-50951	10	78	55	47	D	1476	Flake		False		Quartzite	False	0.9	Distal	None	1-33%	Natural			25.25								9.55	4.88							Indeterminate	False
HM10-50952	10	78	55	47	D	1476	Flake		False		CCS	False	5.3	Complete	None	1-33%	Natural	10.16	4.2	46.12								19.38	10.32	45.89	18.7	7.67	Hertzian	False	True	Feather	False	Elongated Flake
HM10-50953	10	78	56	46	A	1513	Flake		False		CCS	False	5.4	Complete	None	0%		9.1	4.65	33.16								26.49	9.63	28.95	16.55	5.06	Hertzian	False	True	Axial	False	Flake
HM10-50954	10	78	55	47	B	1531	Flake		False		CCS	False	8.3	Proximal	None	0%		9.2	3.51	40.38								37.69	10.26				Hertzian	False	True		False
HM10-50955	10	78	55	47	B	1531	Flake		False		Hornfels	False	3	Proximal	None	1-33%	Weathered	22.18	5.02	25.02								21.73	6.15				Hertzian	False	False		False
HM10-50956	10	78	55	47	B	1531	Blade		False		Quartzite	False	1.5	Medial	None	0%				33.01								12.77	4.06								False
HM10-50957	10	78	55	47	B	1531	Flake		False		Quartzite	False	6.6	Complete	None	0%		17.32	10.25	41.86								24.6	9.78	36.67	21.92	8.05	Hertzian	False	False	Feather	False	Flake
HM10-50958	10	78	56	48	A	1857	Flake		False		Quartzite	False	2.9	Distal	None	0%				28.89								22.97	6.14							Feather	False
HM10-50959	10	78	56	48	A	1857	Flake		False		Quartzite	False	4.7	Medial	None	0%				28.09								25.25	9.39								False
HM10-50960	10	78	57	46	A	2186	Flake		False		Hornfels	False	5.6	Medial	None	0%				39.55								31.68	6.72								False
HM10-50961	10	78	57	46	A	2186	Flake		False		Hornfels	False	2.7	Distal	None	0%				39.43								38.27	7.05							Feather	False
HM10-50962	10	78	57	46	A	2186	Flake		False		CCS	False	0.3	Distal	None	0%				21.91								7.94	2.39							Feather	False
HM10-50963	10	78	57	46	C	1416	Flake		False		CCS	False	0.3	Complete	Left	0%		11.57	1.11	20.3									3.12	15.96	15.11	1.14	Hertzian	False	True	Feather	False	Flake
HM10-50964	10	78	57	47	C	579	Blade		False		CCS	False	1.3	Proximal	None	0%		9.81	1.42	32.69								14.15	3.84				Hertzian	False	True		False
HM10-50965	10	78	57	47	C	579	Blade		False		CCS	False	2.9	Proximal	None	0%		8.17	5.1	40.17								13.96	5.12				Hertzian	False	True		False
HM10-50966	10	78	57	47	C	579	Flake		False		CCS	False	2.9	Proximal	None	0%		12.1	4.43	26.46								20.29	4.68				Hertzian	False	True		False
HM10-50967	10	78	57	47	C	579	Flake		False		Hornfels	False	20.3	Complete	None	0%		31.62	10.04	54.43								35.14	11.65	51.74	29.32	12.23	Hertzian	False	True	Feather	True	Flake
HM10-50968	10	78	57	47	C	579	Flake		False		CCS	False	3.3	Complete	None	0%		10.84	3.83	31.03								24.29	4.62	30.83	22.71	4.38	Hertzian	False	True	Feather	False	Flake
HM10-50969	10	78	57	47	C	579	Flake		False		CCS	False	1.2	Complete	None	0%		4.29	1.19	21.72								21.7	4.26	16.14	12.72	1.4	Hertzian	False	True	Hinge	False	Flake
HM10-50970	10	78	57	47	C	579	Chunk				CCS	False	5.6			0%
HM10-50971	10	78	57	47	C	579	Chunk				CCS	False	29.5			0%
HM10-50972	10	78	57	47	C	678	Flake		False		CCS	False	1.3	Complete	None	0%		4.18	1.17	27.5								19.79	3.95	27.07	16.56	2.31	Hertzian	False	False	Feather	False	Flake
HM10-50973	10	78	57	47	C	678	Flake		False		Quartzite	False	4	Medial	None	0%				23.98								18.76	8.62								False
HM10-50974	10	78	57	47	C	678	Flake		False		Quartzite	False	2.6	Indeterminate	None	0%				22.42								22.15	8								False
HM10-50975	10	78	57	47	C	678	Flake		False		CCS	False	1.8	Distal	None	0%				24.43								21.37	5.34							Hinge	False
HM10-50976	10	78	57	47	C	678	Flake		False		CCS	False	2.6	Distal	None	0%				33.1								18.51	4.76							Feather	False
HM10-50977	10	78	57	47	C	678	Flake		False		CCS	False	2.8	Distal	None	0%				22.34								21.62	11.3							Feather	False
HM10-50978	10	78	57	47	C	678	Chunk				CCS	False	5.8			0%
HM10-50979	10	78	57	47	C	678	Flake		False		CCS	False	1.1	Distal	None	0%				20.29								14.99	4.17							Feather	False
HM10-50980	10	78	57	47	C	678	Flake		False		CCS	False	2	Indeterminate	None	0%				32.33								16.01	4.63								False
HM10-50981	10	128	54	46	A	1676	Chunk				CCS	False	1.7			1-33%	Weathered
HM10-50982	10	88	57	47	D	2062	Flake		False		Hornfels	False	12.6	Medial	None	0%				32.75								23.26	14.38								False
HM10-50983	10	88	57	47	D	681	Flake		False		CCS	False	2.7	Proximal	None	0%		6.06	1.95	23.43								23.45	7.46				Hertzian	False	True		False
HM10-50984	10	88	57	47	D	681	Flake		False		CCS	False	2.8	Proximal	None	0%		14.89	3.85	25.53								18.7	6.16				Hertzian	False	True		False
HM10-50985	10	88	57	47	D	681	Core				CCS	False	30.5			0%				54.29	54.39	27.91	20.76	Unipolar	Blade core	7	1
HM10-50986	10	128	54	46	B	1029	Blade		False		CCS	False	6.1	Proximal	None	0%		16.56	6.88	42.74								19.24	6.79				Hertzian	False	True		False
HM10-50987	10	128	54	46	B	1029	Flake		False		CCS	False	2.5	Proximal	None	0%		9.18	5.06	28.53								17.28	4.88				Hertzian	False	True		False
HM10-50988	10	128	54	46	B	1029	Flake		False		Quartzite	False	1.2	Proximal	None	0%		18.72	4.86	21.33								21.29	4.85				Hertzian	False	True		False
HM10-50989	10	128	54	46	B	1029	Flake		False		CCS	False	0.7	Proximal	None	0%		15.37	2.26	21								19.08	3.22				Hertzian	False	True		False
HM10-50990	10	128	54	46	B	1029	Flake		False		Quartzite	False	10.3	Proximal	None	0%		12.99	3.32	41.44								29.84	10.06				Hertzian	False	True		False
HM10-50991	10	128	54	46	B	1029	Bladelet		False		CCS	False	1.1	Proximal	None	0%		10.12	4.4	25.63								11.65	4.26				Hertzian	False	True		False
HM10-50992	10	128	54	46	B	1029	Blade		False		Quartzite	False	0.9	Medial	None	0%				21.87								12.89	2.6								False
HM10-50993	10	128	54	46	B	1029	Flake		False		CCS	False	16.1	Complete	None	1-33%	Natural	2.95	1.24	43.96								25.42	15.35	43.35	24.21	5.49	Hertzian	False	False	Axial	False	Flake
HM10-50994	10	128	54	46	B	1029	Blade		False		CCS	False	6.6	Complete	None	0%		9.35	6.36	45.51								15.36	7.88	45.44	15.48	7.13	Hertzian	False	True	Feather	False
HM10-50995	10	128	55	46	D	1803	Flake		False		Quartzite	False	11.8	Proximal	Left	0%		10.49	3.59	43.57									12.21				Hertzian	False	False		False
HM10-50996	10	128	55	46	D	1803	Flake		False		CCS	False	7.1	Distal	None	0%				46.44								17.22	12.22							Hinge	False
HM10-50997	10	128	55	46	D	1803	Flake		False		CCS	False	1.6	Distal	None	0%				23.59								13.83	5.01							Feather	False
HM10-50998	10	128	55	46	D	1803	Flake		False		CCS	False	2.2	Distal	None	0%				33.27								17.63	4.6							Feather	False
HM10-50999	10	128	55	46	D	1803	Flake		False		CCS	False	5.1	Complete	None	0%		16.58	6.44	28.94								24.59	8.28	27.5	24.07	9.19	Hertzian	False	True	Feather	False	Flake
HM10-51000	10	128	55	46	D	1803	Flake		False		Quartzite	False	13.4	Distal	None	0%				45.21								25.19	13.04							Axial	False
HM10-51001	10	128	55	46	D	1803	Chunk				CCS	False	2.4			0%
HM10-51002	10	128	55	46	D	1803	Chunk				CCS	False	15.9			0%
HM10-51003	10	128	54	46	B	1844	Flake		False		CCS	False	13	Proximal	None	0%		14.35	5.53	39.93								29.01	12.72				Hertzian	False	True		False
HM10-51004	10	128	54	46	B	1844	Blade		False		CCS	False	3.5	Proximal	None	0%		13.01	5.15	36.67								20.26	5.41				Hertzian	False	False		False
HM10-51005	10	128	54	46	B	1844	Flake		False		CCS	False	1.9	Proximal	None	0%		5.98	2.79	25.52								18.33	5.32				Hertzian	False	False		False
HM10-51006	10	128	54	46	B	1844	Flake		False		Hornfels	False	0.9	Proximal	None	0%		13.85	4.83	23.64								23.66	4.79				Hertzian	True	True		False
HM10-51007	10	128	54	46	B	1844	Flake		False		CCS	False	1	Proximal	None	0%		7.78	3.3	22.51								19.56	3.32				Hertzian	False	True		False
HM10-51008	10	128	54	46	B	1844	Flake		False		CCS	False	5.6	Medial	None	0%				48.67								28.03	6.6								True
HM10-51009	10	128	54	46	B	1844	Bladelet		False		Hornfels	False	1.9	Medial	None	0%				32.59								10.68	5.37								False
HM10-51010	10	128	54	46	B	1844	Flake		True	MRP	CCS	False	2.3	Medial	None	0%				32.81								21.29	4.41								False		Invasive	obverse	notched?
HM10-51011	10	128	54	46	B	1844	Flake		False		CCS	False	0.5	Medial	None	0%				20.75								11.43	3.67								False
HM10-51012	10	128	54	46	B	1844	Flake		False		Hornfels	False	2.3	Medial	None	0%				29.3								16.57	6.69								False
HM10-51013	10	128	54	46	B	1844	Flake		False		CCS	False	6.1	Distal	None	0%				35.39								23.08	9.74							Feather	False
HM10-51014	10	128	54	46	B	1844	Flake		False		CCS	False	5.3	Distal	None	0%				39.44								36	7.9							Feather	False
HM10-51015	10	128	54	46	B	1844	Flake		False		CCS	False	1	Distal	None	0%				27.09								18.87	2.58							Feather	False
HM10-51016	10	128	54	46	B	1844	Flake		False		CCS	False	1.4	Distal	None	0%				22.55								22.44	4.78							Hinge	False
HM10-51017	10	128	54	46	B	1844	Blade		False		CCS	False	6.6	Distal	None	0%				50.32								18.14	8.64							Overshot	False
HM10-51018	10	128	54	46	B	1844	Flake		False		CCS	False	2	Distal	None	0%				36.76								17.95	3.83							Feather	False
HM10-51019	10	128	54	46	B	1844	Flake				Quartzite		2							22.58								22.56	6.52
HM10-51020	10	128	54	46	B	1844	Flake		False		CCS	False	1.7	Distal	None	0%				26.83								20.15	4.47							Overshot	False
HM10-51021	10	128	54	46	B	1844	Flake		False		Hornfels	False	7.5	Distal	None	0%				42.06								18.41	10.97							Overshot	True				retouch?
HM10-51022	10	128	54	46	B	1844	Flake		False		CCS	False	4.2	Indeterminate	None	0%				30.92								20.85	10.9								False
HM10-51023	10	128	54	46	B	1844	Flake		False		Hornfels	False	5.4	Complete	None	0%		13.65	3.18	27.72								24.02	8.84	26.25	20.61	4.92	Hertzian	False	True	Feather	False	Flake
HM10-51024	10	128	54	46	B	1844	Flake		False		CCS	False	4.1	Complete	None	0%		11.88	4.96	34.98								26.29	6.09	33.94	25.69	4.68	Hertzian	False	True	Feather	False	Flake
HM10-51025	10	128	54	46	B	1844	Flake		False		CCS	False	1.1	Complete	None	0%		9.97	2.87	31.86								11.49	3.82	31.29	9.77	3.13	Hertzian	False	True	Feather	False	Elongated Flake
HM10-51026	10	128	54	46	B	1844	Flake		False		CCS	False	4.9	Complete	None	0%		11.06	2.65	43.37								28.42	5.49	41.49	23.66	3.69	Hertzian	False	False	Feather	False	Flake
HM10-51027	10	128	54	46	B	1844	Flake		False		CCS	False	1.7	Complete	None	0%		9.02	3.85	23.11								15.04	4.52	23.23	13.93	4.37	Hertzian	False	True	Feather	False	Flake
HM10-51028	10	128	54	46	B	1844	Chunk				CCS	False	2.2			0%
HM10-51029	10	128	54	46	C	1712	Flake		False		CCS	False	1.4	Proximal	None	0%		7.47	2.89	23.71								18.41	3.54				Hertzian	False	False		False
HM10-51030	10	128	54	46	C	1712	Flake		False		CCS	False	0.7	Proximal	None	0%		7.95	1.75	20.83								13.82	2.96				Hertzian	False	True		False
HM10-51031	10	128	54	46	C	1712	Flake		False		CCS	False	0.9	Distal	None	0%				22.41								10.59	4.25							Feather	False
HM10-51032	10	128	54	46	C	1712	Flake		False		Hornfels	False	2.5	Distal	None	0%				31.86								19.43	4.55							Feather	False
HM10-51033	10	128	54	46	C	1712	Blade		False		Quartzite	False	2.8	Distal	None	0%				39.67								12.83	6.69							Feather	False
HM10-51034	10	128	54	46	C	1712	Bladelet		False		CCS	False	0.9	Distal	None	0%				31.74								10.45	4.31							Overshot	False
HM10-51035	10	128	54	46	C	1712	Flake		False		CCS	False	18.6	Complete	None	0%		14.43	7.43	75.58								27.16	13.19	68.97	17.94	6.51	Hertzian	False	False	Feather	False	Elongated Flake
HM10-51036	10	128	54	46	C	1712	Flake		False		CCS	False	2.6	Complete	None	0%		7.84	3.53	32.97								32.6	5.32	24.86	25.07	5.35	Hertzian	False	True	Feather	False	Flake
HM10-51037	10	128	54	46	C	1712	Flake		False		CCS	False	1.9	Complete	None	0%		12.14	2.4	33.87								20.54	3.94	29.78	17.45	3.77	Hertzian	False	True	Feather	False	Flake
HM10-51038	10	128	54	46	C	1712	Flake		False		CCS	False	2	Complete	None	0%		10.7	2.86	37.93								14.1	5.94	37.54	15.63	4.89	Hertzian	False	True	Feather	False	Elongated Flake
HM10-51039	10	128	54	46	C	1712	Chunk				CCS	False	9.6			1-33%	Natural
HM10-51040	10	128	54	46	C	1712	Flake		False		Hornfels	False	1.4	Proximal	None	0%		12.49	3.91	22.71								19.14	5.02				Hertzian	False	False		False
HM10-51041	10	128	54	46	C	1712	Flake		False		CCS	False	1.6	Indeterminate	None	0%				28.02								16.17	3.57								False
HM10-51042	10	128	54	47	C	1626	Flake		False		CCS	False	4.4	Proximal	None	0%		9.79	5.59	27.8								25.38	8.87				Hertzian	False	True		False
HM10-51043	10	128	54	47	C	1626	Chunk				CCS	False	2			0%
HM10-51044	10	128	54	46	A	940	Flake		False		Hornfels	False	7	Proximal	None	0%		12.33	5	37.6								27.69	5.84				Hertzian	False	True		False
HM10-51045	10	128	55	46	B	1831	Flake		False		Hornfels	False	0.7	Distal	Right	0%				23.08									3.43							Indeterminate	False
HM10-51046	10	128	55	46	B	1831	Flake		False		CCS	True	1.7	Indeterminate	None	0%												19.83	19.75								4.2
HM10-51047	10	128	55	46	B	1453	Flake		False		Hornfels	False	2	Proximal	None	0%		10.88	2.04	27.28								26.48	3.98				Hertzian	True	True		False
HM10-51048	10	128	55	46	B	1453	Flake		False		CCS	False	1.5	Distal	None	0%				24.43								21.67	5.19							Feather	False
HM10-51049	10	90	57	47	A	1602	Flake		False		CCS	False	5.1	Proximal	None	0%		4.17	6.71	27.36								23.9	9.97				Hertzian	False	False		False
HM10-51050	10	90	57	47	A	1602	Flake		False		CCS	False	3.6	Proximal	None	0%		11.55	4.13	26.94								22.81	6.12				Hertzian	False	True		False
HM10-51051	10	90	57	47	A	1602	Flake		False		Quartzite	False	5.9	Distal	None	0%				41.3								23.52	7.15							Feather	False
HM10-51052	10	90	57	47	A	1602	Flake		False		CCS	False	2.7	Medial	None	0%				26.75								24.3	5.99								False
HM10-51053	10	90	57	47	A	1602	Blade		False		CCS	False	2.9	Medial	None	0%				30.03								18.12	5.23								False
HM10-51054	10	90	57	47	A	1602	Flake		False		Hornfels	False	1.5	Medial	None	0%				23.35								18.62	3.29								False
HM10-51055	10	90	57	47	A	1602	Flake		False		Hornfels	False	11.6	Indeterminate	None	0%				39.21								31.23	10.92								False
HM10-51056	10	90	57	47	A	1602	Flake		False		Quartzite	False	4	Indeterminate	None	0%				33.26								19.97	8.17								False
HM10-51057	10	90	57	47	A	1602	Flake		False		CCS	False	5	Distal	None	0%				41.56								24.18	6.87							Feather	True
HM10-51058	10	90	57	47	A	1602	Flake		False		Hornfels	False	6.1	Distal	None	1-33%	Weathered			37.96								18.16	10.37							Feather	False
HM10-51059	10	90	57	47	A	1602	Flake		False		CCS	False	4.4	Distal	None	0%				29.45								17.77	8.48							Feather	False
HM10-51060	10	90	56	47	A	1773	Flake		False		Hornfels	False	2.1	Proximal	None	0%		9.8	3.34	30.67								16.32	4.23				Hertzian	False	True		False
HM10-51061	10	90	56	47	A	1773	Flake		False		Hornfels	False	3.4	Proximal	None	0%		8.12	3.65	32.57								21.88	5.04				Hertzian	False	True		False
HM10-51062	10	128	55	46	D	1456	Blade		False		Hornfels	False	1.9	Proximal	None	0%		3.43	2.76	27.59								14.49	5.46				Hertzian	True	False		False
HM10-51063	10	128	55	46	D	1456	Flake		False		Hornfels	False	14.1	Medial	None	0%				45.41								30.48	17.48								True
HM10-51064	10	128	55	46	D	1456	Flake		False		Hornfels	False	7.3	Medial	None	0%				40.33								26.48	7.16								False
HM10-51065	10	128	55	46	D	1456	Flake		False		Hornfels	False	5.4	Proximal	None	0%		11.46	2.3	36.93								33.56	7.17				Hertzian	False	True		False
HM10-51066	10	128	55	46	A	1440	Flake		False		CCS	False	9.5	Proximal	None	0%		27.87	9.45	36.01								29.47	8.96				Hertzian	False	True		False
HM10-51067	10	128	55	46	A	1440	Flake		False		CCS	False	7.3	Proximal	None	0%		17.52	5.27	35.97								33.72	7.52				Hertzian	False	False		True
HM10-51068	10	128	55	46	A	1440	Flake		False		CCS	False	4.9	Proximal	None	0%		18	5.41	34.54								33.96	7.96				Hertzian	False	True		False
HM10-51069	10	128	55	46	A	1440	Blade		False		CCS	False	1.6	Proximal	None	0%		11.68	3.34	25.36								14.47	4.52				Hertzian	False	True		False
HM10-51070	10	128	55	46	A	1440	Flake		False		CCS	False	7.2	Medial	None	0%				41.78								24.31	7.72								False
HM10-51071	10	128	55	46	A	1440	Flake		False		CCS	False	0.7	Medial	None	0%				24.91								9.14	4.84								False
HM10-51072	10	128	55	46	A	1440	Flake		False		CCS	False	0.9	Distal	None	0%				22.76								14.05	2.37							Feather	False
HM10-51073	10	128	55	46	A	1440	Flake		False		Hornfels	False	12.8	Complete	None	1-33%	Weathered	21.97	12.48	41.25								35.79	13.08	26.51	34.57	12.83	Hertzian	False	False	Axial	False	Flake
HM10-51074	10	128	55	46	A	1440	Blade		False		CCS	False	3.3	Complete	None	0%		7.3	2.88	44.09								17.67	6.82	42.39	8.73	3.49	Hertzian	False	True	Overshot	False
HM10-51075	10	128	55	46	A	1440	Flake		False		CCS	False	6.5	Indeterminate	None	0%				43.07								12.56	11.6								False
HM10-51076	10	128	55	46	A	1440	Flake		True	MRP	CCS	False	4.9	Medial	None	0%				45.6								16.95	6.21								False		Fine	obverse
HM10-51077	10	128	55	46	A	1440	Chunk				CCS	False	6.3			0%
HM10-51078	10	128	55	46	D	1023	Flake		False		Hornfels	False	3.1	Proximal	None	0%		6.93	1.51	32.64								17.61	6.16				Hertzian	False	False		False
HM10-51079	10	128	55	46	D	1023	Bladelet		False		Hornfels	False	1	Medial	None	1-33%	Weathered			21.68								11.42	3.75								False
HM10-51080	10	128	55	46	D	1023	Flake		False		CCS	False	0.7	Distal	None	0%				21.78								14.06	2.85							Feather	False
HM10-51081	10	128	55	46	D	1023	Flake		False		CCS	False	6.7	Indeterminate	None	0%				33.48								24.96	9.25								False
HM10-51082	10	128	54	46	D	1026	Flake		False		Hornfels	False	3.2	Medial	None	0%				29.89								27.32	8.05								False
HM10-51083	10	128	54	46	D	1686	Flake		False		CCS	False	18.9	Proximal	None	1-33%	Weathered	8.43	4.3	40.24								26.75	13.64				Hertzian	False	True		False
HM10-51084	10	128	54	46	D	1686	Blade		False		Quartzite	False	4.9	Proximal	None	0%		5.39	1.55	39.86								20.67	7.22				Hertzian	False	True		False
HM10-51085	10	128	54	46	D	1686	Flake		False		CCS	False	2.9	Proximal	None	0%		6.52	4.56	30.16								17.32	5.78				Hertzian	False	True		False
HM10-51086	10	128	54	46	D	1686	Flake		False		Hornfels	False	0.8	Proximal	None	0%		3.68	1.03	21.56								17.43	3.61				Hertzian	False	False		False
HM10-51087	10	128	54	46	D	1686	Flake		False		CCS	False	1.5	Proximal	None	0%		7.79	3.08	20.64								19.85	5.1				Hertzian	False	False		False
HM10-51088	10	128	54	46	D	1686	Flake		False		Quartzite	False	8.7	Medial	None	0%				34.43								24.16	12.22								True
HM10-51089	10	128	54	46	D	1686	Flake		False		Hornfels	False	6.8	Medial	None	0%				42.75								35.01	5.75								False
HM10-51090	10	128	54	46	D	1686	Blade		False		CCS	False	1.9	Medial	None	0%				29.21								15.27	4.56								False
HM10-51091	10	128	54	46	D	1686	Flake		False		CCS	False	1.2	Medial	None	0%				23.83								15.83	3.46								False
HM10-51092	10	128	54	46	D	1686	Flake		False		Quartzite	False	1.3	Medial	None	0%				20.95								18.02	4.38								False
HM10-51093	10	128	54	46	D	1686	Flake		False		Quartzite	False	1.7	Proximal	None	0%		7.58	3.92	26.11								19.05	5.52				Hertzian	False	False		False
HM10-51094	10	128	54	46	D	1686	Flake		False		Hornfels	False	0.3	Medial	None	0%				22.43								7.3	3.69								False
HM10-51095	10	128	54	46	D	1686	Flake		False		CCS	False	3.4	Distal	None	0%				36.89								26.66	4.08							Feather	False
HM10-51096	10	128	54	46	D	1686	Flake		False		Quartzite	False	1	Distal	None	0%				26.44								10.01	5.71							Feather	False
HM10-51097	10	128	54	46	D	1686	Flake		False		Hornfels	False	0.9	Proximal	None	0%			2.55	1.73								18.46	3.1				Hertzian	True	False		False
HM10-51098	10	128	54	46	D	1686	Flake		False		Quartzite	False	4.2	Distal	None	0%				32.69								23.55	6.93							Feather	False
HM10-51099	10	128	54	46	D	1686	Chunk				CCS	False	15.1			0%
HM10-51100	10	128	54	46	D	1686	Chunk				CCS	False	4.4			0%
HM10-51101	10	128	54	46	D	1686	Flake		False		Quartzite	False	40	Complete	None	0%		11.76	12.48	75.9								29.06	12.83	66.05	28.59	12.48	Hertzian	False	True	Feather	True	Elongated Flake
HM10-51102	10	128	54	46	D	1686	Flake		False		Hornfels	False	21.7	Complete	None	0%		28.39	11.73	53.15								34.84	12.38	51.04	32.08	12.35	Hertzian	False	True	Feather	False	Flake
HM10-51103	10	128	54	46	D	1686	Flake		False		CCS	False	7.7	Complete	None	0%		8.78	4.06	54.57								23.95	6.76	53.54	18.38	6.46	Hertzian	False	True	Feather	False	Elongated Flake
HM10-51104	10	128	54	46	D	1686	Flake		False		Hornfels	False	36.6	Complete	None	0%		21.75	3.81	60.76								58.91	14.78	56.62	41.99	14.88	Hertzian	False	True	Feather	False	Flake
HM10-51105	10	128	54	46	D	1686	Flake		False		CCS	False	1.1	Complete	None	0%		4.32	0.96	25.35								19.13	4.04	23.25	13.55	4.01	Hertzian	False	False	Feather	False	Flake
HM10-51106	10	90	57	47	A	1473	Flake		False		CCS	False	1.4	Proximal	None	0%		10.54	3.91	25.1								17.01	4.09				Hertzian	False	True		False
HM10-51107	10	90	57	47	A	1473	Blade		False		Hornfels	False	2.7	Proximal	None	0%		14.41	6.35	27.87								17.34	6.73				Hertzian	False	True		False
HM10-51108	10	90	57	47	A	1473	Flake		False		Hornfels	False	4.3	Proximal	None	0%		8.5	3.73	33.66								22.93	6.57				Hertzian	False	True		False
HM10-51109	10	90	57	47	A	1473	Blade		False		Hornfels	False	4.9	Proximal	None	0%		16.27	8.01	29.23								19.48	8.71				Hertzian	False	True		False
HM10-51110	10	90	57	47	A	1473	Flake		False		Hornfels	False	0.9	Medial	None	0%				20.53								12.38	4.2								False
HM10-51111	10	90	57	47	A	1473	Flake		False		CCS	False	2.2	Complete	None	0%		8.43	1.37	33.85								19.69	5.38	29.63	17.32	4.4	Hertzian	False	True	Feather	False	Flake			f
HM10-51112	10	90	57	47	A	1473	Flake		False		CCS	False	27	Medial	None	0%				32.52								20.68	3.92								False
HM10-51113	10	90	57	47	A	1473	Flake		False		Quartzite	False	13.8	Medial	None	1-33%	Weathered			47.84								36.38	9.32								False
HM10-51114	10	90	57	47	A	1473	Flake		False		CCS	False	4.5	Medial	None	0%				40.26								21.03	6.63								False
HM10-51115	10	90	57	47	A	1473	Flake		False		CCS	False	2.9	Distal	None	0%				24.93								19.78	6.82							Feather	False
HM10-51116	10	90	57	47	A	1473	Flake		False		CCS	False	1.1	Medial	None	0%				26.05								15.38	3.42								False
HM10-51117	10	90	57	47	A	1473	Flake		False		Quartzite	False	15.2	Complete	None	0%		21.9	7.08	42.11								36.91	10.27	31.59	30.32	9.05	Hertzian	False	True	Axial	False	Flake
HM10-51118	10	90	57	47	A	1473	Flake		False		CCS	False	16.3	Complete	None	0%		25.97	8.43	49.96								37.24	9.8	49.23	36.61	9.45	Hertzian	False	True	Feather	True	Flake
HM10-51119	10	90	57	47	A	1473	Flake		False		CCS	False	1.7	Complete	None	0%		13.47	3.84	25.33								18.78	5.26	22.35	19.55	3.95	Hertzian	False	True	Feather	False	Flake
HM10-51120	10	90	57	47	A	1473	Flake		False		CCS	False	1	Indeterminate	None	0%				24.09								10.65	5.45								False
HM10-51121	10	90	56	47	A	1544	Flake		False		Hornfels	False	1	Distal	None	0%				21.2								14.3	3.12							Feather	False
HM10-51122	10	90	56	47	A	1544	Flake		False		Hornfels	False	1.6	Medial	None	0%				22.65								22.67	4.65								False
HM10-51123	10	90	56	47	A	1544	Flake		False		CCS	False	1.1	Distal	None	0%				23.39								23.35	4.53							Feather	False
HM10-51124	10	90	56	47	A	1544	Flake		False		Quartzite	False	7.7	Proximal	None	1-33%	Weathered	8.95	2.64	43.01								27.73	9.59				Hertzian	False	True		False
HM10-51125	10	90	56	47	A	1544	Flake		False		Hornfels	False	2.2	Complete	None	0%		3.05	1.36	25.93								17.79	6.56	25.51	23.95	6.41	Hertzian	False	False	Feather	False	Flake
HM10-51126	10	90	56	47	A	1544	Flake		False		Hornfels	False	1.6	Medial	None	0%				26.27								16.36	4.71								False
HM10-51127	10	90	56	47	A	1544	Chunk				Hornfels	False	3			0%
HM10-51128	10	90	56	47	A	1544	Flake		False		Quartzite	False	0.6	Distal	None	0%				21.06								8.11	4.03							Feather	False
HM10-51129	10	90	56	47	A	1544	Flake		False		CCS	False	0.5	Distal	None	0%				23.44								9.75	4.15							Feather	False
HM10-51130	10	90	56	47	A	1544	Flake		False		Hornfels	False	24.6	Complete	None	1-33%	Natural	15.66	5	67.01								27.23	19.7	66.09	21.67	7.54	Hertzian	False	False	Feather	False	Elongated Flake
HM10-51131	10	90	56	47	A	1544	Flake		False		Hornfels	False	15.7	Complete	None	0%		19.15	7.53	50.9								28.59	9.82	48.64	27.11	8.76	Hertzian	False	True	Feather	False	Elongated Flake
HM10-51132	10	90	56	47	A	1544	Flake		False		CCS	False	1.9	Complete	None	1-33%	Weathered	6.2	1.82	31.42								12.22	5.54	31.37	10.85	4.97	Hertzian	False	True	Feather	False	Elongated Flake
HM10-51133	10	90	56	47	A	1544	Flake		False		Quartzite	False	9.7	Complete	None	0%		23.18	6.19	44.24								28.61	8.33	38.56	28.22	7.79	Hertzian	False	True	Feather	False	Flake
HM10-51134	10	90	56	47	A	1544	Flake		False		Quartzite	False	14	Complete	None	0%		21.2	6.48	48.66								33.14	10.9	45.1	32.52	11.21	Hertzian	True	False	Feather	False	Convergent Flake
HM10-51135	10	90	56	47	A	1544	Chunk				CCS	False	4.6			0%
HM10-51136	10	90	56	47	A	1544	Core				Quartzite	False	50.7			0%				47.59	45.25	43.53	20.65	Multipolar	Irregular core	7	3
HM10-51137	10	90	56	47	A	1715	Flake		False		CCS	False	3.3	Proximal	None	0%		8.07	2.53	29.93								20.14	5.47				Hertzian	False	True		False
HM10-51138	10	90	56	47	A	1715	Flake		False		CCS	False	6.2	Proximal	None	0%		36.7	7.3	38.59								18.53	9.04				Hertzian	False	True		False
HM10-51139	10	90	56	47	A	1715	Flake		False		Hornfels	False	1.4	Proximal	None	0%		8.83	2.1	23.64								17.12	3.73				Hertzian	False	True		False
HM10-51140	10	90	56	47	A	1715	Flake		False		Quartzite	False	1.7	Proximal	None	0%		11.83	4.75	23.37								16.59	5.08				Hertzian	True	False		False
HM10-51141	10	90	56	47	A	1715	Flake		False		CCS	False	0.6	Medial	None	0%				20.14								12.92	3.65								False
HM10-51142	10	90	56	47	A	1715	Blade		False		Hornfels	False	5.3	Distal	None	0%				39.66								18.23	6.58							Feather	False
HM10-51143	10	90	56	47	A	1715	Flake		False		Quartzite	False	4	Distal	None	0%				35.09								15.2	10.95							Indeterminate	False
HM10-51144	10	90	56	47	A	1715	Flake		False		Hornfels	False	7	Distal	None	0%				33.76								26.07	7.96							Feather	True
HM10-51145	10	90	56	47	A	1715	Flake		False		Hornfels	False	2.6	Distal	None	0%				32.5								18.78	6.29							Feather	False
HM10-51146	10	90	56	47	A	1715	Flake		False		Hornfels	False	25.8	Complete	None	0%		28.35	12.99	57.9								57.97	13.63	37.71	46.2	13.32	Hertzian	False	True	Indeterminate	False	Flake
HM10-51147	10	90	56	47	A	1715	Flake		False		CCS	False	1.7	Complete	None	0%		9.26	3.12	23.66								20.68	3.9	23.56	20.3	3.67	Hertzian	False	True	Feather	False	Flake
HM10-51148	10	90	56	47	A	1715	Flake		False		Hornfels	False	31.4	Complete	None	0%		18.61	5.35	62.56								59.62	13.76	46.76	55	9.1	Hertzian	False	True	Feather	True	Flake
HM10-51149	10	90	57	47	D	1498	Flake		False		Hornfels	False	6.9	Proximal	None	0%		9	5.37	46.91								18.31	7.69				Hertzian	False	True		False
HM10-51150	10	90	57	47	D	1498	Flake		False		CCS	False	1.2	Indeterminate	None	0%				24.37								18.48	3.77								False
HM10-51151	10	90	57	47	D	1498	Flake		False		Hornfels	False	4.5	Distal	None	0%				42.61								17.94	7.08							Overshot	False
HM10-51152	10	90	57	47	D	1498	Flake		False		CCS	False	1	Distal	None	0%				30.85								15.85	4.17							Feather	False
HM10-51153	10	90	57	47	D	1498	Flake		False		CCS	False	1.8	Complete	None	0%		12.73	4.33	25.92								22.67	5.72	22.57	16.07	5.37	Hertzian	False	True	Feather	False	Flake
HM10-51154	10	90	57	47	D	1498	Flake		False		CCS	False	12.1	Complete	None	0%		12.64	5.68	57.98								54.39	7.82	39.32	30.32	7.59	Hertzian	False	False	Feather	False	Flake
HM10-51155	10	90	57	47	D	1498	Flake		False		CCS	False	5.4	Complete	None	1-33%	Weathered	4.33	1.87	28.16								20.78	10.44	28.29	21.83	4.77	Hertzian	False	False	Axial	False	Flake
HM10-51156	10	90	57	47	D	1498	Flake		False		CCS	False	0.8	Complete	None	0%		8.48	1.5	23.11								13.82	3.76	21.05	12.28	2.18	Hertzian	False	False	Hinge	False	Flake
HM10-51157	10	90	57	47	D	1498	Chunk				CCS	False	10			0%
HM10-51158	10	90	57	47	D	1498	Chunk				CCS	False	3.7			0%
HM10-51159	10	90	57	47	D	1498	Chunk				CCS	False	1.4			1-33%	Natural
HM10-51160	10	90	56	47	D	3132	Flake		False		Hornfels	False	5.3	Proximal	None	0%		16.63	5.67	33.55								20.51	7.86				Hertzian	False	True		False
HM10-51161	10	90	56	47	D	3132	Flake		False		Hornfels	False	7.2	Proximal	None	0%		13.05	4.45	39.05								26.58	6.87				Hertzian	False	True		False
HM10-51162	10	90	56	47	D	3132	Flake		False		Quartzite	False	1	Medial	None	0%				24.19								13.46	3.61								False
HM10-51163	10	90	56	47	D	3132	Flake		False		Hornfels	False	5.6	Distal	None	0%				42.18								24.08	6.64							Feather	False
HM10-51164	10	90	56	47	C	1490	Flake		False		CCS	False	1.9	Indeterminate	None	0%				27.62								15.76	6.85								False
HM10-51165	10	90	56	47	C	1490	Flake		False		Quartzite	False	7.5	Proximal	None	0%		6.02	2.1	38.09								20.52	11.12				Hertzian	False	False		False
HM10-51166	10	90	57	47	B	1718	Flake		False		Hornfels	False	5.6	Proximal	None	0%		16.44	5.07	30.42								30.42	8.04				Hertzian	False	True		False
HM10-51167	10	90	57	47	B	1718	Flake		False		CCS	False	3.3	Proximal	None	0%		8.86	3.28	27.89								25.76	6.84				Hertzian	False	True		False
HM10-51168	10	90	57	47	B	1718	Blade		False		Hornfels	False	5.1	Proximal	None	0%		13.96	5.23	32.98								20.06	6.04				Hertzian	False	True		False
HM10-51169	10	90	57	47	B	1718	Bladelet		False		Quartzite	False	1.3	Proximal	None	0%		8.16	3.41	27.27								8.2	6.76				Hertzian	False	False		False
HM10-51170	10	90	57	47	B	1718	Flake		False		CCS	False	7	Proximal	None	0%		20.14	3.02	39.39								25.97	7.57				Hertzian	False	True		False
HM10-51171	10	90	57	47	B	1718	Flake		False		CCS	False	1.4	Proximal	None	0%		9.01	4.59	24.04								13.13	5.14				Hertzian	False	True		False
HM10-51172	10	90	57	47	B	1718	Flake		False		CCS	False	3.1	Indeterminate	None	0%				30.05								16.43	6.9								False
HM10-51173	10	90	57	47	B	1718	Flake		False		CCS	False	2.3	Proximal	None	0%		7.36	4.03	20.34								16.84	6.85				Hertzian	False	True		False
HM10-51174	10	90	57	47	B	1718	Flake		False		CCS	False	2.2	Proximal	None	0%		15.09	4.87	24.83								21.35	5.12				Hertzian	False	True		False
HM10-51175	10	90	57	47	B	1718	Flake		False		CCS	False	2.5	Proximal	None	0%		19.44	4.02	23.85								20.28	6.9				Hertzian	False	True		False
HM10-51176	10	90	57	47	B	1718	Flake		False		Hornfels	False	1.5	Medial	None	0%				25.11								17.74	4.42								False
HM10-51177	10	90	57	47	B	1718	Flake		False		CCS	False	2.9	Indeterminate	None	0%				23.69								17.11	7.24								False
HM10-51178	10	90	57	47	B	1718	Chunk				CCS	False	1.6			0%
HM10-51179	10	90	57	47	B	1718	Flake		False		CCS	False	2.7	Medial	None	0%				23.5								16.81	7.81								False
HM10-51180	10	90	57	47	B	1718	Flake		False		Hornfels	False	2	Medial	None	0%				20.94								20.78	6.97								False
HM10-51181	10	90	57	47	B	1718	Bladelet		False		CCS	False	1.4	Distal	None	1-33%	Weathered			34.37								11.23	4.3							Overshot	False
HM10-51182	10	90	57	47	B	1718	Flake		False		CCS	False	2	Distal	None	0%				22.49								22.38	7.02							Indeterminate	False
HM10-51183	10	90	57	47	B	1718	Flake		False		Hornfels	False	0.9	Distal	None	0%				18.75								16.56	4.14							Feather	False
HM10-51184	10	90	57	47	B	1718	Flake		False		Hornfels	False	15.4	Complete	None	0%		8.82	4.14	51.14								22.52	15.81	49.62	19.65	14.17	Hertzian	False	False	Axial	False	Elongated Flake
HM10-51185	10	90	57	47	B	1718	Flake		False		CCS	False	4.4	Complete	None	0%		12.98	5.52	40.29								15.76	8.58	38.96	14.82	5.91	Hertzian	False	False	Feather	False	Elongated Flake
HM10-51186	10	90	57	47	B	1718	Flake		False		Quartzite	False	12.9	Complete	None	0%		12.35	7.12	60.06								24.68	10.34	55.97	19.07	6.73	Hertzian	False	False	Feather	False	Elongated Flake
HM10-51187	10	90	57	47	B	1718	Flake		False		Hornfels	False	7.9	Complete	None	0%		16.51	2.39	36.69								31.7	7.98	34.23	25.13	4.64	Hertzian	False	False	Feather	False	Flake
HM10-51188	10	90	57	47	D	904	Flake		False		CCS	False	5.2	Proximal	None	0%		8.5	6.54	29.66								19.83	7.85				Hertzian	False	True		False
HM10-51189	10	90	57	47	D	904	Flake		False		Hornfels	False	8.8	Medial	None	0%				43.39								39.53	6.06								False
HM10-51190	10	90	57	47	D	904	Flake		False		Hornfels	False	18	Medial	None	0%				52.58								22.84	15.49								False
HM10-51191	10	90	57	47	D	904	Flake		False		CCS	False	3	Medial	None	0%				27.05								15.82	7.37								False
HM10-51192	10	90	57	47	D	904	Flake		False		CCS	False	3.1	Distal	None	0%				27.6								17.75	8.24							Feather	False
HM10-51193	10	90	57	47	D	904	Flake		False		Quartzite	False	3.8	Distal	None	0%				33.29								33.03	8.93							Feather	False
HM10-51194	10	90	57	47	D	904	Flake		False		CCS	False	5.7	Complete	None	0%		12.48	4.51	41.62								20.89	7.48	33.58	20.52	6.4	Hertzian	False	True	Indeterminate	False	Flake
HM10-51195	10	90	57	47	D	904	Flake		False		CCS	False	1.6	Complete	None	0%		16.08	4.86	22.52								22.27	5.44	12.41	20.27	4.69	Hertzian	False	True	Feather	False	Flake
HM10-51196	10	90	57	47	D	904	Flake		False		Quartzite	False	1	Indeterminate	None	0%				22.08								6.64	6.22								False
HM10-51197	10	90	57	47	D	904	Core				Quartzite	False	21.8			1-33%	Weathered			37.24	27.28	35.53	18.28	Unipolar	Irregular core	8	1
HM10-51198	10	78	56	46	A	1513	Flake		False		Quartzite	False	8.6	Medial	None	0%				36.99								23.77	10.86								False
HM10-51199	10	78	56	46	A	1513	Flake		False		CCS	False	1.3	Distal	None	0%				34.63								18	2.89							Feather	False
HM10-51200	10	78	56	46	A	1513	Flake		False		CCS	False	0.9	Distal	None	0%				23.91								13.23	4.33							Feather	False
HM10-51201	10	128	54	46	D	1686	Flake		True	MRP	CCS	False	6.4	Distal	None	0%				45.12								24.35	9.97							Overshot	True		Mixed	Obverse
HM10-51202	10	90	57	47	A	3094	Flake		False		Hornfels	False	5.8	Proximal	None	0%		25.23	8.73	30.19								29.49	9.29				Hertzian	False	True		False
HM10-51203	10	90	57	47	A	3094	Flake		False		CCS	False	2.8	Proximal	None	0%		9.11	4.55	34.66								12.59	6.77				Hertzian	False	True		False
HM10-51204	10	90	57	47	A	3094	Flake		False		CCS	False	1.9	Proximal	None	0%		13.81	4.93	23.9								22.11	5.08				Hertzian	False	True		False
HM10-51205	10	90	57	47	A	3094	Flake		False		Quartzite	False	36.9	Proximal	None	0%		24.54	12.48	48.85								39.4	20.33				Hertzian	True	True		True
HM10-51206	10	90	57	47	A	3094	Flake		False		CCS	False	2.1	Medial	None	26.52				26.24								21.99	5.76								False
HM10-51207	10	90	57	47	A	3094	Flake		False		CCS	False	1.4	Medial	None	0%				24.04								22.36	3.86								False
HM10-51208	10	90	57	47	A	3094	Flake		False		CCS	False	0.8	Distal	None	0%				21.19								9.61	4.62							Feather	False
HM10-51209	10	90	57	47	A	3094	Flake		False		CCS	False	1.2	Medial	None	0%				21.73								15.8	4.2								False
HM10-51210	10	90	57	47	A	3094	Flake		False		CCS	False	2.3	Distal	None	1-33%	Natural			23.59								15.37	9.16							Feather	False
HM10-51211	10	90	57	47	A	3094	Flake		False		CCS	False	2.2	Indeterminate	None	0%				23.98								10.58	9.06								False
HM10-51212	10	90	57	47	A	3094	Flake		False		CCS	False	9.7	Complete	None	0%		6.73	7.35	33.84								24.05	14.62	32.63	12.52	8.72	Hertzian	False	True	Axial	False	Flake
HM10-51213	10	90	57	47	A	3094	Flake		False		Hornfels	False	5	Complete	None	0%		8.06	2.52	41.05								19.52	7.57	37.11	19.97	8.67	Hertzian	False	True	Feather	False	Elongated Flake
HM10-51214	10	90	57	47	A	3094	Flake		False		Hornfels	False	4	Complete	None	0%		8.4	6.33	28.51								27.94	7.16	19.59	19.79	6.57	Hertzian	False	False	Feather	False	Flake
HM10-51215	10	90	57	47	B	1468	Flake		False		Quartzite	False	12.6	Proximal	None	0%		10.3	3.46	40.89								26.59	10.8				Hertzian	False	True		True
HM10-51216	10	90	57	47	B	1468	Flake		False		CCS	False	7.3	Indeterminate	None	0%				39.68								21.36	8.6								False
HM10-51217	10	90	57	47	B	1468	Flake		False		Hornfels	False	2.4	Proximal	None	0%		21.82	4.98	26								22.19	5.98				Hertzian	False	False		False
HM10-51218	10	90	57	47	B	1468	Flake		False		CCS	False	1.3	Medial	None	0%				22.68								15.43	4.72								False
HM10-51219	10	90	57	47	B	1468	Flake		False		Quartzite	False	1.7	Distal	None	0%				27.23								13.61	5.61							Feather	False
HM10-51220	10	90	57	47	B	1468	Flake		False		Hornfels	False	1.4	Distal	None	0%				25.4								17.64	4.11							Feather	False
HM10-51221	10	90	57	47	B	1468	Flake		False		CCS	False	0.7	Indeterminate	None	0%				21.84								14.01	2.22								False
HM10-51222	10	90	57	47	B	1468	Flake		False		CCS	False	7.6	Complete	None	0%		7.12	3.21	44.35								29.04	8.7	40.08	23.52	9.28	Hertzian	False	True	Feather	False	Flake
HM10-51223	10	90	57	47	B	1547	Flake		False		Quartzite	False	2.8	Medial	None	0%				24.92								12.14	7.42								False
HM10-51224	10	90	57	47	B	1547	Flake		False		CCS	False	7.2	Medial	None	1-33%	Weathered			28.72								27.23	7.25								False
HM10-51225	10	90	57	47	B	1547	Flake		False		CCS	False	1.4	Distal	None	0%				21.33								16.92	4.19							Feather	False
HM10-51226	10	90	57	47	B	1547	Blade		False		Hornfels	False	6.3	Distal	None	0%				48.25								16.07	8.61							Feather	False
HM10-51227	10	90	57	47	B	1547	Flake		False		CCS	False	1.9	Distal	None	0%				21.98								17.05	5.52							Feather	False
HM10-51228	10	90	57	47	B	1547	Flake		False		Hornfels	False	0.8	Distal	None	0%				21.27								14.55	3.8							Feather	False
HM10-51229	10	90	56	47	B	3083	Flake		False		CCS	False	2.4	Proximal	None	0%		15.35	4.04	27.83								23.85	5.63				Hertzian	False	True		False
HM10-51230	10	90	56	47	B	1775	Flake		False		CCS	False	1.6	Proximal	None	0%		7.92	3.54	28.19								16.62	5.77				Hertzian	False	True		False
HM10-51231	10	90	56	47	B	1775	Flake		False		CCS	False	6.1	Medial	None	0%				42.08								27.39	5.8								True
HM10-51232	10	90	56	47	B	1775	Flake		False		Quartzite	False	5.7	Distal	None	0%				33.85								28.78	8.05							Hinge	False
HM10-51233	10	90	56	47	B	1775	Flake		False		CCS	False	1.2	Complete	None	0%		6.1	1.38	20.63								12.8	7.21	20.29	12.78	4.35	Hertzian	False	True	Feather	False	Flake
HM10-51234	10	78	55	48	B	2167	Flake		False		Hornfels	False	49	Proximal	None	33-66%	Weathered	12.94	6.47	72.4								38.44	20.06				Hertzian	True	True		False
HM10-51235	10	78	55	48	B	2167	Flake		False		Hornfels	False	36.2	Proximal	None	0%		28.2	11.74	57.76								41.15	17.88				Hertzian	False	True		True
HM10-51236	10	78	55	48	B	2167	Flake		False		CCS	False	12.6	Medial	None	0%				40.75								34	13.53								False
HM10-51237	10	78	55	48	B	2167	Flake		False		Hornfels	False	11.8	Medial	None	0%				43.34								34.04	10.63								False
HM10-51238	10	78	55	48	B	2167	Flake		False		Hornfels	False	3.8	Distal	None	0%				25.76								21.52	7.09							Feather	False
HM10-51239	10	78	55	48	B	2167	Flake		True	Knife	CCS	False	3.5	Distal	None	0%				30.45								21.79	7.85							Feather	True		Fine	obverse
HM10-51240	10	78	55	48	B	2167	Flake		True	Sidescraper	Quartzite	False	25	Complete	None	0%		14.68	7.25	56.39								29.25	16.52	54.08	24.14	13.24	Hertzian	False	True	Feather	True	Elongated Flake	Mixed	obverse
HM10-51241	10	78	56	46	A	1228	Flake		False		Quartzite	False	5	Proximal	None	0%		22.3	7.04	30.42								28.19	7.07				Hertzian	False	True		False
HM10-51242	10	78	56	46	A	1228	Flake		False		Quartzite	False	1.2	Indeterminate	None	0%				22.28								10.89	9.02								False
HM10-51243	10	78	56	46	A	1228	Flake		False		CCS	False	1	Distal	None	0%				23.17								15.4	3.88							Feather	False
HM10-51244	10	78	56	46	A	1228	Flake		False		CCS	False	2	Distal	None	0%				28.87								20.74	4.69							Feather	False
HM10-51245	10	78	56	46	A	1228	Flake		False		CCS	False	1.6	Distal	None	0%				26.59								13.96	5.55							Feather	False
HM10-51246	10	78	57	46	C	2075	Flake		False		CCS	False	3.5	Complete	None	0%		11.55	6.28	34.98								15.67	6.33	34.14	14.34	6.24	Hertzian	False	True	Feather	False	Convergent Flake
HM10-51247	10	78	57	46	C	2075	Flake		False		Hornfels	False	2.2	Proximal	None	0%		8.48	3.01	26.27								16	5.4				Hertzian	True	False		False
HM10-51248	10	78	56	47	B	1220	Flake		False		CCS	False	3	Indeterminate	None	0%				22.15								19.31	7.46								False
HM10-51249	10	78	56	47	B	1220	Flake		False		CCS	False	3.5	Indeterminate	None	0%				26.14								18.38	8.52								False
HM10-51250	10	78	56	47	B	1220	Chunk				Quartzite	False	2.7			1-33%	Weathered
HM10-51251	10	78	56	47	B	1220	Flake		False		CCS	False	7.1	Complete	None	0%		6.94	3.13	36.97								20.91	10.97	36.91	18.79	4.16	Hertzian	False	True	Hinge	False	Elongated Flake
HM10-51252	10	78	56	47	B	1220	Flake		False		CCS	False	1	Complete	None	0%				27.51								13.18	3.8	28.56	12.99	1.86	Hertzian	False	False	Feather	False	Elongated Flake
HM10-51253	10	78	56	47	B	1493	Flake		False		CCS	False	1.3	Proximal	None	0%		9.2	4.77	25.06								18.81	4.51				Hertzian	False	True		False
HM10-51254	10	78	56	47	B	1493	Flake		False		CCS	False	0.7	Proximal	None	0%		4.41	2.13	26								14.17	2.71				Hertzian	False	True		False
HM10-51255	10	78	56	47	B	1493	Flake		False		CCS	False	21	Medial	None	0%				47.91								46.6	15.82								False
HM10-51256	10	78	56	47	B	1493	Flake		False		CCS	True	12.4	Medial	None	0%				39.44								25.89	15.7								False
HM10-51257	10	78	56	47	B	1493	Flake		False		CCS	False	2.3	Distal	None	0%				27.57								18.44	5.44							Feather	False
HM10-51258	10	78	56	47	B	1493	Flake		False		CCS	False	2.6	Distal	None	0%				25.04								22.26	5.26							Indeterminate	False
HM10-51259	10	78	56	47	B	1493	Flake		False		CCS	False	1.6	Complete	None	0%		4.13	1.73	24.26								15.12	5.74	18.61	18.55	1.83	Hertzian	False	True	Feather	False	Flake
HM10-51260	10	78	56	47	B	1493	Flake		False		Hornfels	False	2.5	Medial	None	0%				25.88								18.35	5.81								False
HM10-51261	10	78	56	47	B	1493	Flake		False		Hornfels	False	7.4	Complete	None	0%		32.29	9.18	38.1								30.68	10.57	32.71	29.9	8.69	Hertzian	False	True	Feather	False	Flake
HM10-51262	10	78	56	47	B	1493	Flake		False		Quartzite	False	5.9	Complete	None	0%		17.67	2.9	40.2								27.59	4.79	37.31	24.42	5.1	Hertzian	False	False	Feather	False	Flake
HM10-51263	10	78	56	47	B	1493	Flake		False		Hornfels	False	3.3	Complete	None	0%		14.55	6.77	31.91								31.87	5.82	18.56	19.31	6.48	Hertzian	False	False	Feather	False	Flake
HM10-51264	10	78	56	47	B	1493	Flake		False		CCS	False	3.9	Indeterminate	None	0%				30.96								20	7.92								False
HM10-51265	10	78	56	47	B	1493	Flake		False		CCS	False	2.9	Indeterminate	None	0%				21.69								16.63	9.69								False
HM10-51266	10	78	56	47	B	1493	Chunk				Other	False	3			0%
HM10-51267	10	78	56	48	B	2439	Flake		False		Hornfels	False	22	Proximal	None	0%		24.68	13.25	47.02								30.24	15.95				Hertzian	False	True		False
HM10-51268	10	78	56	48	B	2439	Flake		False		CCS	False	3	Proximal	None	0%		15.29	5.52	26.19								26.17	5.8				Hertzian	False	False		False
HM10-51269	10	78	56	48	B	2439	Flake		False		CCS	False	1.1	Proximal	None	0%		8.57	2.02	20.73								12.8	3.34				Hertzian	False	True		False
HM10-51270	10	78	56	48	B	2439	Flake		False		CCS	False	2	Proximal	None	0%		17.4	4.95	20.09								19.94	6.81				Hertzian	False	False		False
HM10-51271	10	78	56	48	B	2439	Flake		False		Hornfels	False	1.7	Proximal	None	1-33%	Weathered	8.75	2.21	22.76								21.43	5.99				Hertzian	False	True		False
HM10-51272	10	78	56	48	B	2439	Flake		False		CCS	False	0.8	Proximal	None	0%		4.66	2.08	20.61								11.34	3.21				Hertzian	False	False		False
HM10-51273	10	78	56	48	B	2439	Flake		False		CCS	False	2.8	Medial	None	0%				27.63								19.22	5.61								False
HM10-51274	10	78	56	48	B	2439	Flake		False		Hornfels	False	1.8	Proximal	None	0%		7.23	2.71	21.04								17.11	3.95				Hertzian	False	True		False
HM10-51275	10	78	56	48	B	2439	Flake		False		Quartzite	False	9.7	Medial	None	0%				39.73								33.42	8.88								False
HM10-51276	10	78	56	48	B	2439	Flake		False		CCS	False	1.4	Medial	None	0%				24.74								16.48	4.77								False
HM10-51277	10	78	56	48	B	2439	Flake		False		CCS	False	1.2	Medial	None	0%				19.6								10.38	6.68								False
HM10-51278	10	78	56	48	B	2439	Flake		False		Quartzite	False	48.1	Distal	None	0%				83.84								48.33	14.54							Feather	False
HM10-51279	10	78	56	48	B	2439	Flake		False		Hornfels	False	4	Distal	None	0%				34.23								19.93	6							Feather	False
HM10-51280	10	78	56	48	B	2439	Flake		False		Quartzite	False	1.7	Medial	None	0%				22.19								22.06	5.94								False
HM10-51281	10	78	56	48	B	2439	Flake		False		Quartzite	False	1.6	Distal	None	0%				22.74								14.64	5.75							Feather	False
HM10-51282	10	78	56	48	B	2439	Flake		False		CCS	False	1.2	Distal	None	0%				20.42								14.28	4.09							Feather	False
HM10-51283	10	78	56	48	B	2439	Flake		False		CCS	False	8.6	Complete	None	0%		14.37	8.28	45.02								19.55	8.55	43.32	18.49	8.83	Hertzian	False	True	Feather	True	Elongated Flake
HM10-51284	10	78	56	48	B	2439	Core				Quartzite	False	45.3			0%				48.09	32.25	39.76	31.4	Multipolar	Irregular core	7	3
HM10-51285	10	78	56	48	B	2439	Flake		False		CCS	False	2	Indeterminate	None	0%				20.47								17.97	5.52								False
HM10-51286	10	78	56	48	B	2439	Chunk				Other	False	3.2			1-33%	Pebble
HM10-51287	10	78	56	48	B	2439	Chunk				CCS	False	3			0%
HM10-51288	10	78	56	48	B	2439	Chunk				Quartz	False	4.2			0%
HM10-51289	10	78	56	48	D	2433	Flake		False		Hornfels	False	11	Proximal	None	0%		18.87	6.43	37.92								31.61	8.95				Hertzian	False	True		False
HM10-51290	10	78	56	48	D	2433	Flake		False		CCS	False	4.3	Proximal	None	0%		10.59	5.12	36.08								20.32	9.4				Hertzian	False	True		False
HM10-51291	10	78	56	48	D	2433	Flake		False		Quartzite	False	2	Proximal	None	0%		4.76	1.44	29.42								23.57	5.09				Hertzian	False	True		False
HM10-51292	10	78	56	48	D	2433	Flake		False		CCS	False	4.6	Proximal	None	0%		22.61	6.17	30.8								22.86	6.51				Hertzian	False	True		False
HM10-51293	10	78	56	48	D	2433	Flake		False		CCS	False	2.1	Proximal	None	0%		14.88	6.1	23.92								20.34	6.07				Hertzian	False	False		True
HM10-51294	10	78	56	48	D	2433	Flake		False		CCS	False	1.2	Proximal	None	0%		4.51	2.79	21								13.89	5.19				Hertzian	False	False		False
HM10-51295	10	78	56	48	D	2433	Flake		False		CCS	False	1.9	Medial	None	0%				21.4								20.8	6.66								False
HM10-51296	10	78	56	48	D	2433	Flake		False		Quartzite	False	1.6	Medial	None	0%				21.91								19.57	4.08								False
HM10-51297	10	78	56	48	D	2433	Flake		False		Quartzite	False	2.8	Distal	None	0%				29.48								27.71	5.9							Feather	False
HM10-51298	10	78	56	48	D	2433	Flake		False		CCS	False	3.7	Distal	None	0%				34.01								11.26	10.6							Feather	False
HM10-51299	10	78	56	48	D	2433	Flake		False		CCS	False	4.8	Complete	None	1-33%	Weathered	13.53	3.94	35.68								17.57	7.7	36.1	14.73	6.85	Hertzian	False	True	Feather	True	Elongated Flake
HM10-51300	10	78	57	48	C	1875	Flake		False		CCS	False	1.6	Proximal	None	0%		12.88	2.83	23.24								12.73	5.47				Hertzian	False	True		False
HM10-51301	10	78	57	48	C	1875	Flake		False		Hornfels	False	4.9	Medial	None	0%				32.14								32.28	7.77								False
HM10-51302	10	78	57	48	C	1875	Flake		False		Quartzite	False	1.6	Medial	None	0%				26.77								26.59	5.13								False
HM10-51303	10	78	57	48	C	1875	Flake		False		CCS	False	6.9	Medial	None	0%				34.46								33.66	9.32								False
HM10-51304	10	78	57	48	C	1875	Flake		False		Hornfels	False	2.4	Distal	None	0%				30.24								18.74	4.07							Feather	False
HM10-51305	10	78	57	48	C	1875	Flake		False		CCS	False	0.8	Complete	None	0%		9.58	2.13	21.14								19.11	3	19.41	18.06	2.37	Hertzian	False	True	Feather	False	Flake
HM10-51306	10	78	57	48	C	1875	Flake		False		CCS	False	2.4	Indeterminate	None	0%				25.57								19.37	6.08								False
HM10-51307	10	78	57	48	C	1875	Flake		False		CCS	False	1.4	Indeterminate	None	0%				23.2								14.2	4.27								True
HM10-51308	10	78	57	48	D	2132	Flake		False		Quartzite	False	13.7	Proximal	None	0%		12.41	6.97	41.49								31.01	10.81				Hertzian	False	True		False
HM10-51309	10	78	57	48	D	2132	Blade		False		Hornfels	False	4.6	Proximal	None	0%		12.21	6.4	35.2								16.74	6.8				Hertzian	False	False		False
HM10-51310	10	78	57	48	D	2132	Flake		False		CCS	False	1.9	Proximal	None	0%		10.49	6.4	23.02								23.28	6.3				Hertzian	False	False		False
HM10-51311	10	78	57	48	D	2132	Blade		False		Hornfels	False	1.1	Proximal	None	0%		8.33	4.17	20.83								13.5	4.35				Hertzian	False	True		False
HM10-51312	10	78	57	48	D	2132	Flake		False		CCS	False	7.6	Distal	None	0%				35.86								36.11	8.03							Feather	True
HM10-51313	10	78	57	48	D	2132	Flake		False		Quartzite	False	2.4	Indeterminate	None	0%				30.8								14.11	6.28								True
HM10-51314	10	78	57	48	D	2132	Flake		False		CCS	False	1	Distal	None	0%				22.43								10.49	5.5							Feather	False
HM10-51315	10	78	57	48	D	2132	Flake		False		Hornfels	False	0.3	Distal	None	0%				21.72								13.94	4.14							Feather	False
HM10-51316	10	78	57	48	D	2132	Flake		False		CCS	False	4.9	Indeterminate	None	0%				36.71								20.5	12.29								False
HM10-51317	10	78	57	48	D	2132	Flake		False		Quartzite	False	8.5	Complete	None	0%		11.33	2.46	33.4								25.3	11.22	33.78	21.2	6.07	Hertzian	False	True	Axial	False	Flake
HM10-51318	10	78	57	48	D	2132	Flake		False		Hornfels	False	1.5	Complete	None	0%		2.35	2.62	23.03								20.66	5.58	23.35	16.91	4.9	Indeterminate	False	False	Feather	False	Flake
HM10-51319	10	78	57	46	C	1422	Flake		False		Quartzite	False	35.1	Complete	None	0%		9.82	3.72	48.38								39.49	17.93	36.3	45.19	15.58	Hertzian	False	False	Axial	False	Flake			core?
HM10-51320	10	78	57	48	D	1860	Blade		False		Hornfels	False	5.1	Proximal	None	0%		5.11	1.75	47.92								22.04	6.37				Hertzian	False	True		False
HM10-51321	10	78	57	48	D	1860	Flake		False		Quartzite	False	22.5	Medial	None	0%				50.63								22.37	16								False
HM10-51322	10	78	57	48	D	1860	Flake		False		CCS	False	1.5	Medial	None	0%				31.93								29.82	3.2								False
HM10-51323	10	78	57	48	D	1860	Flake		False		Hornfels	False	1.8	Proximal	None	0%		12.49	5.13	23.41								16.35	6.84				Hertzian	False	False		False
HM10-51324	10	78	57	48	D	1860	Flake		False		CCS	False	2.5	Distal	None	0%				28.24								25.38	6.33							Feather	False
HM10-51325	10	78	57	48	D	1860	Flake		False		CCS	False	1.3	Distal	None	0%				22.07								16.34	4.19							Feather	False
HM10-51326	10	78	57	48	D	1860	Chunk				CCS	False	3			0%
HM10-51327	10	78	57	48	D	1860	Chunk				CCS	False	1.8			0%
HM10-51328	10	78	57	48	B	2192	Flake		False		Quartzite	False	3.3	Complete	None	0%		13	11.28	23.88								16.36	11.31	19.01	15.25	10.68	Hertzian	False	False	Feather	False	Flake
HM10-51329	10	78	57	48	B	2192	Flake		False		Hornfels	False	8.3	Distal	None	0%				42.31								22.39	10.31							Feather	False
HM10-51330	10	78	57	48	B	2192	Blade		False		CCS	False	2	Distal	None	0%				35.79								13.97	4.25							Hinge	False
HM10-51331	10	78	57	46	B	1524	Flake		False		Quartzite	False	8.4	Proximal	None	0%		25.14	3.25	42.38								38.32	8.31				Hertzian	False	True		False
HM10-51332	10	78	57	46	B	1524	Flake		False		CCS	False	2.5	Proximal	None	0%		12.97	4.63	35.28								17.46	5.2				Hertzian	False	True		False
HM10-51333	10	78	57	46	B	1524	Flake		False		CCS	False	1.2	Proximal	None	0%		12.27	6.44	22.76								15.27	5.41				Hertzian	False	True		False
HM10-51334	10	78	57	46	B	1524	Flake		False		CCS	False	3	Proximal	None	0%		6.35	4.46	27								23.74	5.85				Hertzian	False	False		False
HM10-51335	10	78	57	46	B	1524	Flake		False		Hornfels	False	4.1	Medial	None	0%				42.68								23.25	4.97								False
HM10-51336	10	78	57	46	B	1524	Flake		False		CCS	False	2.8	Medial	None	0%				24.61								13.29	7.88								False
HM10-51337	10	78	57	46	B	1524	Flake		False		CCS	False	4.5	Complete	None	0%		14.72	4.93	36.87								36.39	7.72	22.36	27.58	7.76	Hertzian	False	True	Feather	False	Flake
HM10-51338	10	78	57	46	B	1524	Flake		False		Quartzite	False	30.5	Distal	None	0%				57.13								52.4	16.63							Axial	False
HM10-51339	10	78	57	46	B	1524	Blade		False		Hornfels	False	6.8	Distal	None	0%				59.34								19.31	5.56							Feather	True
HM10-51340	10	78	57	46	B	1524	Chunk				CCS	False	11.3			1-33%	Natural
HM10-51341	10	78	57	46	B	1524	Chunk				Quartz	False	24.7			0%
HM10-51342	10	78	57	47	A	1666	Flake		False		CCS	False	1.9	Proximal	None	0%		6.31	4.31	24.4								15.66	5.95				Hertzian	False	True		False
HM10-51343	10	78	57	47	A	1666	Flake		False		CCS	False	2.2	Proximal	None	0%		7.61	3.95	23.43								18.57	6.55				Hertzian	False	False		False
HM10-51344	10	78	57	47	A	1666	Flake		False		Quartzite	False	1.2	Proximal	None	0%		6.3	1.78	18.72								20	3.77				Hertzian	False	True		False
HM10-51345	10	78	57	47	A	1666	Flake		False		CCS	False	2.2	Medial	None	0%				23.57								11.89	5.37								False
HM10-51346	10	78	57	47	A	1666	Blade		False		CCS	False	2.1	Medial	None	0%				25.71								15.56	4.15								False
HM10-51347	10	78	57	47	A	1666	Flake		False		Quartzite	False	7.3	Distal	None	0%				32.68								22.4	10.51							Indeterminate	False
HM10-51348	10	78	57	47	A	1666	Flake		False		CCS	False	9.7	Distal	None	0%				35.92								24.85	13.02							Axial	False
HM10-51349	10	78	57	47	A	1666	Flake		False		CCS	False	2.7	Distal	None	0%				30.84								23.2	4.69							Feather	False
HM10-51350	10	78	57	47	A	1666	Flake		False		Quartzite	False	1.8	Medial	None	0%				22.72								17.22	5.15								False
HM10-51351	10	78	57	47	A	1666	Flake		False		Quartzite	False	1.3	Indeterminate	None	0%				22.8								9.26	7.06								False
HM10-51352	10	78	57	47	A	1666	Flake		False		CCS	False	4.3	Indeterminate	None	0%				26.17								16.97	10.22								False
HM10-51353	10	78	57	47	A	1666	Chunk				Other	False	4.4			0%
HM10-51354	10	78	57	47	A	1666	Flake		False		Hornfels	False	2	Indeterminate	None	1-33%	Weathered			24.18								10.72	9.79								False
HM10-51355	10	78	57	47	A	1666	Chunk				CCS	False	3.6			0%
HM10-51356	10	78	57	47	A	1666	Chunk				CCS	False	2.9			0%
HM10-51357	10	90	56	47	B	1315	Blade		False		Hornfels	False	4.9	Proximal	None	0%		10.33	5.41	51.97								16.75	6.79				Hertzian	False	True		True
HM10-51358	10	90	56	47	B	1315	Flake		False		CCS	False	16.5	Proximal	None	0%		9.38	6.01	47.53								24.74	14.84				Hertzian	False	True		False
HM10-51359	10	90	56	47	B	1315	Flake		False		Quartzite	False	1.2	Proximal	None	0%		10.43	3.06	22.16								21.95	6.05				Hertzian	False	True		False
HM10-51360	10	90	56	47	B	1315	Flake		False		Hornfels	False	14	Medial	None	1-33%	Weathered			46.37								26.9	13.13								False
HM10-51361	10	90	56	47	B	1315	Flake		False		Hornfels	False	3.9	Medial	None	0%				36.37								19.23	6.58								False
HM10-51362	10	90	56	47	B	1315	Flake		False		CCS	False	2.2	Medial	None	1-33%	Natural			24.59								15.96	6.72								False
HM10-51363	10	90	56	47	B	1315	Flake		False		CCS	False	2.6	Indeterminate	None	0%				27.79								13.75	6.87								False
HM10-51364	10	90	56	47	B	1315	Flake		False		Hornfels	False	2.3	Distal	None	0%				27.07								21.39	5.04							Feather	False
HM10-51365	10	90	56	47	B	1315	Flake		False		Quartzite	False	4.6	Complete	None	0%		11.8	5.69	31.1								31.61	10.11	21.75	19.33	9.44	Hertzian	False	True	Feather	False	Flake
HM10-51369	10	0	55	46	B	743	Blade		False		Hornfels	False	4.9	Complete	None	0%		12.74	10.11	51.22								14.12	9.26	44.67	12.28	10.3	Hertzian	False	True	Feather	False
HM10-51378	10	78	55	48	B	2163	Flake		False		Quartzite	False	4.5	Proximal	None	0%		20.65	9.26	31.91								23.9	9.31				Hertzian	False	False		False
HM10-51379	10	78	55	48	B	2163	Flake		False		Hornfels	False	4	Medial	None	0%				29.94								25.85	7.39								False
HM10-51380	10	78	55	48	B	2163	Bladelet		False		CCS	False	1.3	Medial	None	0%				26.03								11.09	5.2								False
HM10-51381	10	78	55	48	B	2163	Flake		False		Hornfels	False	1.2	Medial	None	0%				22.77								12.68	3.57								False
HM10-51382	10	78	55	48	B	2163	Flake		False		CCS	False	2.1	Complete	None	0%		13.43	5.59	21.37								14.61	6.89	20.49	14.34	5.87	Hertzian	False	False	Feather	False	Flake
HM10-51383	10	78	56	48	B	2439	Flake		True	Sidescraper	Hornfels	False	9.6	Medial	None	0%				38.87								23.4	11.36								True		Fine	inverse
HM10-51384	10	78	55	48	D	2141	Flake		False		CCS	False	2	Proximal	None	0%		7.15	8.3	21.98								21.97	6.86				Hertzian	False	True		False
HM10-51385	10	78	55	48	D	2141	Flake		False		CCS	False	1.2	Medial	None	0%				22.21								15.38	4.45								False
HM10-51386	10	78	55	48	D	2141	Flake		False		Hornfels	False	2.5	Distal	None	0%				26.74								18.42	6.02							Feather	False
HM10-51387	10	78	55	48	D	2141	Flake		False		CCS	False	3.9	Complete	None	0%		14.33	2.41	31.29								30.04	5.15	28.78	25.88	4.99	Hertzian	False	True	Hinge	True	Flake
HM10-51388	10	78	57	48	C	2190	Flake		False		CCS	False	3.2	Proximal	None	0%		12.82	4.18	27.34								25.19	4.24				Hertzian	False	True		False
HM10-51389	10	78	57	48	C	2190	Flake		False		CCS	False	1.1	Proximal	None	0%		6.96	2.68	20.9								18.47	3.54				Hertzian	False	True		False
HM10-51390	10	78	57	48	C	2190	Flake		False		CCS	False	2	Medial	None	0%				22.75								20.86	5.77								False
HM10-51391	10	78	57	48	C	2190	Flake		False		Quartzite	False	5	Medial	None	0%				34.37								27.55	5.43								False
HM10-51392	10	78	57	48	D	2190	Flake		False		Quartzite	False	1.6	Medial	None	0%				25.28								25.28	6.75								False
HM10-51393	10	78	57	48	C	2190	Flake		False		Hornfels	False	1.9	Distal	None	0%				26.45								26.03	4.55							Indeterminate	False
HM10-51394	10	78	57	48	C	2190	Flake		False		Hornfels	False	2.3	Distal	None	0%				26.32								18.28	5.66							Overshot	False
HM10-51395	10	78	57	48	C	2190	Flake		False		Hornfels	False	1.2	Distal	None	0%				25.54								15.27	3.5							Feather	False
[truncated: 255 more rows]
